# Supplementary material for: Engineered Pseudomonas putida KT2440 co-utilizes galactose and glucose
Source: Biotechnol Biofuels. 2019 Dec 23;12:295. doi: 10.1186/s13068-019-1627-0 (PMC6927180; doi:10.1186/s13068-019-1627-0)
Supplement: Supplementary file 2 — Additional file 2. Plasmid map for pJE1553. [file 13068_2019_1627_MOESM2_ESM.gb]

LOCUS       pJE1553_-_pJE1220_+_PFLU_0030-0032_(galactonate)       10540 bp ds-DNA     circular     25-FEB-2019
DEFINITION  .
ACCESSION   urn.local...hj-a9uf7c2
KEYWORDS    .
SOURCE      
  ORGANISM  .
            .
COMMENT     COMMENT                                                            
            COMMENT     ApEinfo:methylated:1.
FEATURES             Location/Qualifiers
     primer_bind     complement(89..111)
                     /ApEinfo_fwdcolor="#76788c"
                     /ApEinfo_revcolor="#76788c"
                     /ApEinfo_graphicformat="arrow_data {{0 1 2 0 0 -1} {} 0}
                     width 5 offset 0"
                     /label="(oJE536)_pJE991_int_scr_3"
     -35_signal      134..139
                     /ApEinfo_fwdcolor="#07e500"
                     /ApEinfo_revcolor="#07e500"
                     /ApEinfo_graphicformat="arrow_data {{0 1 2 0 0 -1} {} 0}
                     width 5 offset 0"
                     /label="-35 kanR"
     -10_signal      157..162
                     /ApEinfo_fwdcolor="#07e500"
                     /ApEinfo_revcolor="#07e500"
                     /ApEinfo_graphicformat="arrow_data {{0 1 2 0 0 -1} {} 0}
                     width 5 offset 0"
                     /label="-10"
     gene            266..1060
                     /gene="nptII"
                     /vntifkey=60
                     /ApEinfo_fwdcolor="#66ff66"
                     /ApEinfo_revcolor="#66ff66"
                     /ApEinfo_graphicformat="arrow_data {{0 1 2 0 0 -1} {} 0}
                     width 5 offset 0"
                     /label="nptII"
     CDS             266..1060
                     /gene="nptII"
                     /codon_start=1
                     /transl_table=11
                     /product="neomycin phosphotransferase"
                     /protein_id="ACJ66844.1"
                     /db_xref="GI:215434895"
                     /vntifkey=4
                     /ApEinfo_fwdcolor="#66ff66"
                     /ApEinfo_revcolor="#66ff66"
                     /ApEinfo_graphicformat="arrow_data {{0 1 2 0 0 -1} {} 0}
                     width 5 offset 0"
                     /label="neomycin\phosphotransferase"
     primer_bind     complement(543..559)
                     /ApEinfo_fwdcolor="#76788c"
                     /ApEinfo_revcolor="#76788c"
                     /ApEinfo_graphicformat="arrow_data {{0 1 2 0 0 -1} {} 0}
                     width 5 offset 0"
                     /label="(oJE529)_pJE990_seq_2"
     gene            1552..2973
                     /gene="sacB"
                     /vntifkey=60
                     /ApEinfo_fwdcolor="#66ff66"
                     /ApEinfo_revcolor="#66ff66"
                     /ApEinfo_graphicformat="arrow_data {{0 1 2 0 0 -1} {} 0}
                     width 5 offset 0"
                     /label="sacB"
     CDS             1552..2973
                     /gene="sacB"
                     /codon_start=1
                     /transl_table=11
                     /product="levan sucrase"
                     /protein_id="ACJ66845.1"
                     /db_xref="GI:215434896"
                     /vntifkey=4
                     /ApEinfo_fwdcolor="#66ff66"
                     /ApEinfo_revcolor="#66ff66"
                     /ApEinfo_graphicformat="arrow_data {{0 1 2 0 0 -1} {} 0}
                     width 5 offset 0"
                     /label="levan\sucrase"
     oriT            3374..3443
                     /vntifkey=104
                     /note="RP4 oriT"
                     /ApEinfo_fwdcolor="pink"
                     /ApEinfo_revcolor="pink"
                     /ApEinfo_graphicformat="arrow_data {{0 1 2 0 0 -1} {} 0}
                     width 5 offset 0"
                     /label="RP4\oriT"
     rep_origin      4329..5011
                     /ApEinfo_fwdcolor="gray50"
                     /ApEinfo_revcolor="gray50"
                     /ApEinfo_graphicformat="arrow_data {{0 1 2 0 0 -1} {} 0}
                     width 5 offset 0"
                     /label="ColE1 origin"
     rep_origin      4405..4999
                     /vntifkey=33
                     /note="pMB1 replication origin"
                     /ApEinfo_fwdcolor="pink"
                     /ApEinfo_revcolor="pink"
                     /ApEinfo_graphicformat="arrow_data {{0 1 2 0 0 -1} {} 0}
                     width 5 offset 0"
                     /label="pMB1\replication\origin"
     primer_bind     complement(4426..4445)
                     /ApEinfo_fwdcolor="#76788c"
                     /ApEinfo_revcolor="#76788c"
                     /ApEinfo_graphicformat="arrow_data {{0 1 2 0 0 -1} {} 0}
                     width 5 offset 0"
                     /label="(oJE414)_pheS_seq_F"
     primer_bind     5100..5120
                     /ApEinfo_fwdcolor="#76788c"
                     /ApEinfo_revcolor="#76788c"
                     /ApEinfo_graphicformat="arrow_data {{0 1 2 0 0 -1} {} 0}
                     width 5 offset 0"
                     /label="(oJE528)_pJE990_seq_1"
     primer_bind     5220..5239
                     /ApEinfo_fwdcolor="#afb1c4"
                     /ApEinfo_revcolor="#afb1c4"
                     /ApEinfo_graphicformat="arrow_data {{0 1 2 0 0 -1} {} 0}
                     width 5 offset 0"
                     /label="oJE255 (mero_3)"
     primer_bind     5230..5246
                     /ApEinfo_fwdcolor="#a855ff"
                     /ApEinfo_revcolor="#a855ff"
                     /ApEinfo_graphicformat="arrow_data {{0 1 2 0 0 -1} {} 0}
                     width 5 offset 0"
                     /label="oJE184"
     primer_bind     5242..5259
                     /ApEinfo_fwdcolor="#afb1c4"
                     /ApEinfo_revcolor="#afb1c4"
                     /ApEinfo_graphicformat="arrow_data {{0 1 2 0 0 -1} {} 0}
                     width 5 offset 0"
                     /label="oJE71"
     primer_bind     5263..5277
                     /ApEinfo_fwdcolor="#afb1c4"
                     /ApEinfo_revcolor="#afb1c4"
                     /ApEinfo_graphicformat="arrow_data {{0 1 2 0 0 -1} {} 0}
                     width 5 offset 0"
                     /label="oJE204"
     promoter        5300
                     /vntifkey=30
                     /ApEinfo_fwdcolor="#cc66ff"
                     /ApEinfo_revcolor="#cc66ff"
                     /ApEinfo_graphicformat="arrow_data {{0 1 2 0 0 -1} {} 0}
                     width 5 offset 0"
                     /label="lac\promoter"
     primer_bind     5305..5320
                     /vntifkey=28
                     /note="PK18M13R; special M13R binding site"
                     /ApEinfo_fwdcolor="#cccccc"
                     /ApEinfo_revcolor="#cccccc"
                     /ApEinfo_graphicformat="arrow_data {{0 1 2 0 0 -1} {} 0}
                     width 2 offset 0"
                     /label="PK18M13R;\special\M13R\binding\site"
     misc_feature    5315..5330
                     /vntifkey=21
                     /ApEinfo_fwdcolor="#ff0004"
                     /ApEinfo_revcolor="#ff0004"
                     /ApEinfo_graphicformat="arrow_data {{0 1 2 0 0 -1} {} 0}
                     width 5 offset 0"
                     /label="P1"
     gene            5317..5330
                     /gene="lacZalpha"
                     /vntifkey=60
                     /ApEinfo_fwdcolor="#66ff66"
                     /ApEinfo_revcolor="#66ff66"
                     /ApEinfo_graphicformat="arrow_data {{0 1 2 0 0 -1} {} 0}
                     width 5 offset 0"
                     /label="lacZalpha"
     CDS             5317..5330
                     /gene="lacZalpha"
                     /codon_start=1
                     /transl_table=11
                     /product="LacZ alpha fragment"
                     /protein_id="ACJ66846.1"
                     /db_xref="GI:215434897"
                     /vntifkey=4
                     /ApEinfo_label="LacZ\alpha\fragment"
                     /ApEinfo_fwdcolor="#66ff66"
                     /ApEinfo_revcolor="#66ff66"
                     /ApEinfo_graphicformat="arrow_data {{0 1 2 0 0 -1} {} 0}
                     width 5 offset 0"
                     /label="LacZ\alpha\fragment(1)"
     misc_feature    5325..5330
                     /ApEinfo_fwdcolor="cyan"
                     /ApEinfo_revcolor="cyan"
                     /ApEinfo_graphicformat="arrow_data {{0 1 2 0 0 -1} {} 0}
                     width 5 offset 0"
                     /label="EcoRI"
     misc_feature    5347..6298
                     /locus_tag="/product="" /label=PP_0545_UP
                     /ApEinfo_fwdcolor=""#b356f3"
                     /ApEinfo_revcolor="#b356f3"
                     /ApEinfo_graphicformat="arrow_data {{0 1 2 0 0 -1} {} 0}
                     width 5 offset 0"
     source          6305..9263
                     /organism="Pseudomonas fluorescens SBW25"
                     /mol_type="genomic DNA"
                     /strain="SBW25"
                     /db_xref="taxon:216595"
                     /ApEinfo_fwdcolor="pink"
                     /ApEinfo_revcolor="pink"
                     /ApEinfo_graphicformat="arrow_data {{0 1 2 0 0 -1} {} 0}
                     width 5 offset 0"
     gene            6401..7360
                     /locus_tag="PFLU_RS00150"
                     /old_locus_tag="PFLU0030"
                     /ApEinfo_fwdcolor="#e7e8ff"
                     /ApEinfo_revcolor="#e7e8ff"
                     /ApEinfo_graphicformat="arrow_data {{0 1 2 0 0 -1} {} 0}
                     width 5 offset 0"
     CDS             6401..7360
                     /locus_tag="PFLU_RS00150"
                     /old_locus_tag="PFLU0030"
                     /inference="COORDINATES: similar to AA
                     sequence:RefSeq:WP_010207753.1"
                     /note="Derived by automated computational analysis using
                     gene prediction method: Protein Homology."
                     /codon_start=1
                     /transl_table=11
                     /product="2-dehydro-3-deoxygalactonokinase"
                     /protein_id="WP_012721477.1"
                     /db_xref="GI:502152995"
                     /translation="MQAQLIALDWGTSSLRAYKLGPAGVVLEQRSLAWGIMHLPSEPR
                     VIAGVHCSDGFELAFDAACGDWLDAAPTLPVIACGMVGSAQGWSEAAYRNTPVDVASL
                     GQALHRVRSLRGVDVHIVPGVIEQVGLPNVMRGEETQVLGVLQGLGVDGLIGLPGSHS
                     KWVEVVEGCITHFDTFMTGELFAVLSKHSILGRTQQPCEHFQAEAFDRGVHVALSTDG
                     ERGVLSTLFSARTLGLTGALAPDQQPDYLSGLLIGHELAGLPGSAKHTPIVLVGAAPL
                     CARYQRALALCGFAHVSLAQEATERGLWQLAVAAGLTQPVSEA"
                     /ApEinfo_fwdcolor="#7093ff"
                     /ApEinfo_revcolor="#7093ff"
                     /ApEinfo_graphicformat="arrow_data {{0 1 2 0 0 -1} {} 0}
                     width 5 offset 0"
     gene            7362..7982
                     /locus_tag="PFLU_RS00155"
                     /old_locus_tag="PFLU0031"
                     /ApEinfo_label="gene"
                     /ApEinfo_fwdcolor="#e7e8ff"
                     /ApEinfo_revcolor="#e7e8ff"
                     /ApEinfo_graphicformat="arrow_data {{0 1 2 0 0 -1} {} 0}
                     width 5 offset 0"
                     /label="gene(1)"
     CDS             7362..7982
                     /locus_tag="PFLU_RS00155"
                     /old_locus_tag="PFLU0031"
                     /inference="COORDINATES: similar to AA
                     sequence:RefSeq:WP_016970655.1"
                     /note="Derived by automated computational analysis using
                     gene prediction method: Protein Homology."
                     /codon_start=1
                     /transl_table=11
                     /product="2-dehydro-3-deoxy-6-phosphogalactonate aldolase"
                     /protein_id="WP_012721478.1"
                     /db_xref="GI:502152998"
                     /translation="MLKQALAQNGLIAILRGIRPDEAEAVGQVLYQAGFRVIEVPLNS
                     PDPYTSIRTLRDSLPADCLIGAGTVLLPEQVEQVKAAGGQVIVMPHSDAKVLRAAKAA
                     GLYLSPGVATPTEAFAALAEGADVLKLFPAEQMGPAVIKAWLAVLPAGTLLLPVGGIT
                     PDNMQVFIDAGAKGFGLGSGLFKPGMTVDQVASRAQAYVAAWKALS"
                     /ApEinfo_fwdcolor="#7093ff"
                     /ApEinfo_revcolor="#7093ff"
                     /ApEinfo_graphicformat="arrow_data {{0 1 2 0 0 -1} {} 0}
                     width 5 offset 0"
     gene            8031..9179
                     /locus_tag="PFLU_RS00160"
                     /old_locus_tag="PFLU0032"
                     /ApEinfo_label="gene"
                     /ApEinfo_fwdcolor="#e7e8ff"
                     /ApEinfo_revcolor="#e7e8ff"
                     /ApEinfo_graphicformat="arrow_data {{0 1 2 0 0 -1} {} 0}
                     width 5 offset 0"
                     /label="gene(2)"
     CDS             8031..9179
                     /locus_tag="PFLU_RS00160"
                     /old_locus_tag="PFLU0032"
                     /EC_number="4.2.1.6"
                     /inference="COORDINATES: similar to AA
                     sequence:RefSeq:WP_018926188.1"
                     /note="Derived by automated computational analysis using
                     gene prediction method: Protein Homology."
                     /codon_start=1
                     /transl_table=11
                     /product="galactonate dehydratase"
                     /protein_id="WP_012721479.1"
                     /db_xref="GI:502153001"
                     /translation="MKITKLTTFIVPPRWCFLKVETDQGVTGWGEPVVEGRAHTVAAA
                     VEELSDYLIGKDPRNIEDIWTVLYRGGFYRGGAVHMSALAGIDQALWDIKGKALGVSV
                     SDLLGGQVRDKIRVYSWIGGDRPADTARAAQEAVARGFTAVKMNGTEELQFVDSFEKV
                     DLALANVAAVRDAVGPNVGIGVDFHGRVHKPMAKVLMKELDPYKLMFIEEPVLSENYE
                     ALKELAPLTSTPIALGERLFSRWDFKRVLSEGYVDIIQPDASHAGGITETRKIANMAE
                     AYDVALALHCPLGPIALAACLQLDAVCYNAFIQEQSLGIHYNESNDLLDYVKDPRVFD
                     YDKGFVKIPNGPGLGIEINEEYVIERAAIGHRWRNPIWRHADGSFAEW"
                     /ApEinfo_fwdcolor="#7093ff"
                     /ApEinfo_revcolor="#7093ff"
                     /ApEinfo_graphicformat="arrow_data {{0 1 2 0 0 -1} {} 0}
                     width 5 offset 0"
     repeat_region   9216..9239
                     /note="IR1_g"
                     /ApEinfo_fwdcolor="#0dfff7"
                     /ApEinfo_revcolor="#0dfff7"
                     /ApEinfo_graphicformat="arrow_data {{0 1 2 0 0 -1} {} 0}
                     width 5 offset 0"
     misc_feature    9270..10269
                     /locus_tag="/product="" /label=PP_0545_DN
                     /ApEinfo_fwdcolor=""#ff93ef"
                     /ApEinfo_revcolor="#ff0004"
                     /ApEinfo_graphicformat="arrow_data {{0 1 2 0 0 -1} {} 0}
                     width 5 offset 0"
     primer_bind     9355..9377
                     /ApEinfo_fwdcolor="#afb1c4"
                     /ApEinfo_revcolor="#afb1c4"
                     /ApEinfo_graphicformat="arrow_data {{0 1 2 0 0 -1} {} 0}
                     width 5 offset 0"
                     /label="pJE395_ins-scr_R"
     primer_bind     complement(9355..9377)
                     /ApEinfo_fwdcolor="#76788c"
                     /ApEinfo_revcolor="#76788c"
                     /ApEinfo_graphicformat="arrow_data {{0 1 2 0 0 -1} {} 0}
                     width 5 offset 0"
                     /label="oJE180"
     primer_bind     9381..9399
                     /ApEinfo_fwdcolor="#76788c"
                     /ApEinfo_revcolor="#76788c"
                     /ApEinfo_graphicformat="arrow_data {{0 1 2 0 0 -1} {} 0}
                     width 5 offset 0"
                     /label="oJE411"
     misc_feature    10270..10275
                     /ApEinfo_label="HindIII"
                     /ApEinfo_fwdcolor="cyan"
                     /ApEinfo_revcolor="cyan"
                     /ApEinfo_graphicformat="arrow_data {{0 1 2 0 0 -1} {} 0}
                     width 5 offset 0"
                     /label="HindIII(1)"
     gene            10270..10275
                     /gene="lacZalpha"
                     /vntifkey=60
                     /ApEinfo_label="lacZalpha"
                     /ApEinfo_fwdcolor="#66ff66"
                     /ApEinfo_revcolor="#66ff66"
                     /ApEinfo_graphicformat="arrow_data {{0 1 2 0 0 -1} {} 0}
                     width 5 offset 0"
                     /label="lacZalpha(2)"
     CDS             10270..10275
                     /gene="lacZalpha"
                     /codon_start=1
                     /transl_table=11
                     /product="LacZ alpha fragment"
                     /protein_id="ACJ66846.1"
                     /db_xref="GI:215434897"
                     /vntifkey=4
                     /ApEinfo_fwdcolor="#66ff66"
                     /ApEinfo_revcolor="#66ff66"
                     /ApEinfo_graphicformat="arrow_data {{0 1 2 0 0 -1} {} 0}
                     width 5 offset 0"
                     /label="LacZ\alpha\fragment"
     misc_feature    10276..10281
                     /ApEinfo_fwdcolor="cyan"
                     /ApEinfo_revcolor="cyan"
                     /ApEinfo_graphicformat="arrow_data {{0 1 2 0 0 -1} {} 0}
                     width 5 offset 0"
                     /label="HindIII"
     gene            10276..10447
                     /gene="lacZalpha"
                     /vntifkey=60
                     /ApEinfo_label="lacZalpha"
                     /ApEinfo_fwdcolor="#66ff66"
                     /ApEinfo_revcolor="#66ff66"
                     /ApEinfo_graphicformat="arrow_data {{0 1 2 0 0 -1} {} 0}
                     width 5 offset 0"
                     /label="lacZalpha(1)"
     CDS             10276..10447
                     /gene="lacZalpha"
                     /codon_start=1
                     /transl_table=11
                     /product="LacZ alpha fragment"
                     /protein_id="ACJ66846.1"
                     /db_xref="GI:215434897"
                     /vntifkey=4
                     /ApEinfo_label="LacZ\alpha\fragment"
                     /ApEinfo_fwdcolor="#66ff66"
                     /ApEinfo_revcolor="#66ff66"
                     /ApEinfo_graphicformat="arrow_data {{0 1 2 0 0 -1} {} 0}
                     width 5 offset 0"
                     /label="LacZ\alpha\fragment(2)"
     primer_bind     complement(10285..10302)
                     /vntifkey=28
                     /note="M13F"
                     /ApEinfo_fwdcolor="#cccccc"
                     /ApEinfo_revcolor="#cccccc"
                     /ApEinfo_graphicformat="arrow_data {{0 1 2 0 0 -1} {} 0}
                     width 2 offset 0"
                     /label="M13F"
     primer_bind     complement(10285..10302)
                     /ApEinfo_fwdcolor="cyan"
                     /ApEinfo_revcolor="green"
                     /ApEinfo_graphicformat="arrow_data {{0 1 2 0 0 -1} {} 0}
                     width 5 offset 0"
                     /label="M13-fwd"
     primer_bind     complement(10301..10318)
                     /ApEinfo_fwdcolor="#76788c"
                     /ApEinfo_revcolor="#76788c"
                     /ApEinfo_graphicformat="arrow_data {{0 1 2 0 0 -1} {} 0}
                     width 5 offset 0"
                     /label="oJE207"
     CDS             10373..10441
                     /ApEinfo_fwdcolor="#6495ed"
                     /ApEinfo_revcolor="#6495ed"
                     /ApEinfo_graphicformat="arrow_data {{0 1 2 0 0 -1} {} 0}
                     width 5 offset 0"
                     /label="LacZ alpha"
     misc_feature    10429..10447
                     /vntifkey=21
                     /ApEinfo_fwdcolor="#ff0004"
                     /ApEinfo_revcolor="#ff0004"
                     /ApEinfo_graphicformat="arrow_data {{0 1 2 0 0 -1} {} 0}
                     width 5 offset 0"
                     /label="P2"
     primer_bind     complement(10435..10454)
                     /ApEinfo_fwdcolor="#afb1c4"
                     /ApEinfo_revcolor="#afb1c4"
                     /ApEinfo_graphicformat="arrow_data {{0 1 2 0 0 -1} {} 0}
                     width 5 offset 0"
                     /label="oJE256 (mero_4)"
     primer_bind     10524..10540
                     /ApEinfo_fwdcolor="#afb1c4"
                     /ApEinfo_revcolor="#afb1c4"
                     /ApEinfo_graphicformat="arrow_data {{0 1 2 0 0 -1} {} 0}
                     width 5 offset 0"
                     /label="oJE72"
ORIGIN      
        1 ccggatgaat gtcagctact gggctatctg gacaagggaa aacgcaagcg caaagagaaa
       61 gcaggtagct tgcagtgggc ttacatggcg atagctagac tgggcggttt tatggacagc
      121 aagcgaaccg gaattgccag ctggggcgcc ctctggtaag gttgggaagc cctgcaaagt
      181 aaactggatg gctttcttgc cgccaaggat ctgatggcgc aggggatcaa gatctgatca
      241 agagacagga tgaggatcgt ttcgcatgat tgaacaagat ggattgcacg caggttctcc
      301 ggccgcttgg gtggagaggc tattcggcta tgactgggca caacagacaa tcggctgctc
      361 tgatgccgcc gtgttccggc tgtcagcgca ggggcgcccg gttctttttg tcaagaccga
      421 cctgtccggt gccctgaatg aactccaaga cgaggcagcg cggctatcgt ggctggccac
      481 gacgggcgtt ccttgcgcag ctgtgctcga cgttgtcact gaagcgggaa gggactggct
      541 gctattgggc gaagtgccgg ggcaggatct cctgtcatct caccttgctc ctgccgagaa
      601 agtatccatc atggctgatg caatgcggcg gctgcatacg cttgatccgg ctacctgccc
      661 attcgaccac caagcgaaac atcgcatcga gcgagcacgt actcggatgg aagccggtct
      721 tgtcgatcag gatgatctgg acgaagagca tcaggggctc gcgccagccg aactgttcgc
      781 caggctcaag gcgcggatgc ccgacggcga ggatctcgtc gtgacccatg gcgatgcctg
      841 cttgccgaat atcatggtgg aaaatggccg cttttctgga ttcatcgact gtggccggct
      901 gggtgtggcg gaccgctatc aggacatagc gttggctacc cgtgatattg ctgaagagct
      961 tggcggcgaa tgggctgacc gcttcctcgt gctttacggt atcgccgctc ccgattcgca
     1021 gcgcatcgcc ttctatcgcc ttcttgacga gttcttctga gcgggactct ggggttcgct
     1081 agaggatcga tcctttttaa cccatcacat atacctgccg ttcactatta tttagtgaaa
     1141 tgagatatta tgatattttc tgaattgtga ttaaaaaggc aactttatgc ccatgcaaca
     1201 gaaactataa aaaatacaga gaatgaaaag aaacagatag attttttagt tctttaggcc
     1261 cgtagtctgc aaatcctttt atgattttct atcaaacaaa agaggaaaat agaccagttg
     1321 caatccaaac gagagtctaa tagaatgagg tcgaaaagta aatcgcgcgg gtttgttact
     1381 gataaagcag gcaagaccta aaatgtgtaa agggcaaagt gtatactttg gcgtcacccc
     1441 ttacatattt taggtctttt tttattgtgc gtaactaact tgccatcttc aaacaggagg
     1501 gctggaagaa gcagaccgct aacacagtac ataaaaaagg agacatgaac gatgaacatc
     1561 aaaaagtttg caaaacaagc aacagtatta acctttacta ccgcactgct ggcaggaggc
     1621 gcaactcaag cgtttgcgaa agaaacgaac caaaagccat ataaggaaac atacggcatt
     1681 tcccatatta cacgccatga tatgctgcaa atccctgaac agcaaaaaaa tgaaaaatat
     1741 caagtttctg aatttgattc gtccacaatt aaaaatatct cttctgcaaa aggcctggac
     1801 gtttgggaca gctggccatt acaaaacgct gacggcactg tcgcaaacta tcacggctac
     1861 cacatcgtct ttgcattagc cggagatcct aaaaatgcgg atgacacatc gatttacatg
     1921 ttctatcaaa aagtcggcga aacttctatt gacagctgga aaaacgctgg ccgcgtcttt
     1981 aaagacagcg acaaattcga tgcaaatgat tctatcctaa aagaccaaac acaagaatgg
     2041 tcaggttcag ccacatttac atctgacgga aaaatccgtt tattctacac tgatttctcc
     2101 ggtaaacatt acggcaaaca aacactgaca actgcacaag ttaacgtatc agcatcagac
     2161 agctctttga acatcaacgg tgtagaggat tataaatcaa tctttgacgg tgacggaaaa
     2221 acgtatcaaa atgtacagca gttcatcgat gaaggcaact acagctcagg cgacaaccat
     2281 acgctgagag atcctcacta cgtagaagat aaaggccaca aatacttagt atttgaagca
     2341 aacactggaa ctgaagatgg ctaccaaggc gaagaatctt tatttaacaa agcatactat
     2401 ggcaaaagca catcattctt ccgtcaagaa agtcaaaaac ttctgcaaag cgataaaaaa
     2461 cgcacggctg agttagcaaa cggcgctctc ggtatgattg agctaaacga tgattacaca
     2521 ctgaaaaaag tgatgaaacc gctgattgca tctaacacag taacagatga aattgaacgc
     2581 gcgaacgtct ttaaaatgaa cggcaaatgg tacctgttca ctgactcccg cggatcaaaa
     2641 atgacgattg acggcattac gtctaacgat atttacatgc ttggttatgt ttctaattct
     2701 ttaactggcc catacaagcc gctgaacaaa actggccttg tgttaaaaat ggatcttgat
     2761 cctaacgatg taacctttac ttactcacac ttcgctgtac ctcaagcgaa aggaaacaat
     2821 gtcgtgatta caagctatat gacaaacaga ggattctacg cagacaaaca atcaacgttt
     2881 gcgccgagct tcctgctgaa catcaaaggc aagaaaacat ctgttgtcaa agacagcatc
     2941 cttgaacaag gacaattaac agttaacaaa taaaaacgca aaagaaaatg ccgatgggta
     3001 ccgagcgaaa tgaccgacca agcgacgccc aacctgccat cacgagattt cgattccacc
     3061 gccgccttct atgaaaggtt gggcttcgga atcgttttcc gggacgccct cgcggacgtg
     3121 ctcatagtcc acgacgcccg tgattttgta gccctggccg acggccagca ggtaggccga
     3181 caggctcatg ccggccgccg ccgccttttc ctcaatcgct cttcgttcgt ctggaaggca
     3241 gtacaccttg ataggtgggc tgcccttcct ggttggcttg gtttcatcag ccatccgctt
     3301 gccctcatct gttacgccgg cggtagccgg ccagcctcgc agagcaggat tcccgttgag
     3361 caccgccagg tgcgaataag ggacagtgaa gaaggaacac ccgctcgcgg gtgggcctac
     3421 ttcacctatc ctgcccggct gacgccgttg gatacaccaa ggaaagtcta cacgaaccct
     3481 ttggcaaaat cctgtatatc gtgcgaaaaa ggatggatat accgaaaaaa tcgctataat
     3541 gaccccgaag cagggttatg cagcggaaaa gcgctgcttc cctgctgttt tgtggaatat
     3601 ctaccgactg gaaacaggca aatgcaggaa attactgaac tgaggggaca ggcgagagac
     3661 gatgccaaag agctcctgaa aatctcgata actcaaaaaa tacgcccggt agtgatctta
     3721 tttcattatg gtgaaagttg gaacctctta cgtgccgatc aacgtctcat tttcgccaaa
     3781 agttggccca gggcttcccg gtatcaacag ggacaccagg atttatttat tctgcgaagt
     3841 gatcttccgt cacaggtatt tattcggcgc aaagtgcgtc gggtgatgct gccaacttac
     3901 tgatttagtg tatgatggtg tttttgaggt gctccagtgg cttctgtttc tatcagctcc
     3961 tgaaaatctc gataactcaa aaaatacgcc cggtagtgat cttatttcat tatggtgaaa
     4021 gttggaacct cttacgtgcc gatcaacgtc tcattttcgc caaaagttgg cccagggctt
     4081 cccggtatca acagggacac caggatttat ttattctgcg aagtgatctt ccgtcacagg
     4141 tatttattcg gcgcaaagtg cgtcgggtga tgctgccaac ttactgattt agtgtatgat
     4201 ggtgtttttg aggtgctcca gtggcttctg tttctatcag ggctggatga tcctccagcg
     4261 cggggatctc atgctggagt tcttcgccca ccccaaaagg atctaggtga agatcctttt
     4321 tgataatctc atgaccaaaa tcccttaacg tgagttttcg ttccactgag cgtcagaccc
     4381 cgtagaaaag atcaaaggat cttcttgaga tccttttttt ctgcgcgtaa tctgctgctt
     4441 gcaaacaaaa aaaccaccgc taccagcggt ggtttgtttg ccggatcaag agctaccaac
     4501 tctttttccg aaggtaactg gcttcagcag agcgcagata ccaaatactg ttcttctagt
     4561 gtagccgtag ttaggccacc acttcaagaa ctctgtagca ccgcctacat acctcgctct
     4621 gctaatcctg ttaccagtgg ctgctgccag tggcgataag tcgtgtctta ccgggttgga
     4681 ctcaagacga tagttaccgg ataaggcgca gcggtcgggc tgaacggggg gttcgtgcac
     4741 acagcccagc ttggagcgaa cgacctacac cgaactgaga tacctacagc gtgagctatg
     4801 agaaagcgcc acgcttcccg aagggagaaa ggcggacagg tatccggtaa gcggcagggt
     4861 cggaacagga gagcgcacga gggagcttcc agggggaaac gcctggtatc tttatagtcc
     4921 tgtcgggttt cgccacctct gacttgagcg tcgatttttg tgatgctcgt caggggggcg
     4981 gagcctatgg aaaaacgcca gcaacgcggc ctttttacgg ttcctggcct tttgctggcc
     5041 ttttgctcac atgttctttc ctgcgttatc ccctgattct gtggataacc gtattaccgc
     5101 ctttgagtga gctgataccg ctcgccgcag ccgaacgacc gagcgcagcg agtcagtgag
     5161 cgaggaagcg gaagagcgcc caatacgcaa accgcctctc cccgcgcgtt ggccgattca
     5221 ttaatgcagc tggcacgaca ggtttcccga ctggaaagcg ggcagtgagc gcaacgcaat
     5281 taatgtgagt tagctcactc aggaaacagc tatgacatga ttacgaattc ccgatcagaa
     5341 ggcgacgcgg ccagcggcac gccttcgacg gcaaggaaga accagatggc gtaagggatg
     5401 gctgcccaca cgccgacata gccgaacggc aggaagctgc tggcgccgac ggcgtccgtt
     5461 ttggcgatgt cgaacaggtt ggctgcatca aaatggggca ccatgcctat caggaatacg
     5521 gccagggcaa tggcggcgat ggcggtgatg atgaacatca gcttcagtgc ctcacccacg
     5581 ccgaaaatgt ggatgctgat gaacacgatg tagaacgcca ggtagatcat ccagccgccg
     5641 ataccgaaca gcgattggca gtaggcgccg atgaacaccg cgatggcggc tggggcgatg
     5701 gcgtattcga tcaggatcgc cgtgccggtc aaaaagccgc cccacggtcc gaacgcgctg
     5761 cgggcaaagc cgtagccgcc gccagcggtg gggatcatcg acgacagttc ggccagcgag
     5821 aagcacatgc acaggtacat ggttgccatc agcaaggtgg ccaggaacat gccgccccag
     5881 ccaccctgcg ccaggccgaa gttccagccg gcgtaatcgc cggaaatgac gtacgccacg
     5941 cccaggccga ccagcagtac ccagccggcg gcgccttttt tcagttcacg ttgctggaaa
     6001 tagtcagagc cgactttctc gaagtcgacg gaggagcctg ccggcgatcc ggcggaatgt
     6061 tcgcttggca tagattcacc tgtttttttt cttggtggcc ggaagggttc cgggccgatg
     6121 gtgatgggtg ctgcaggaag cgagccagag cggttggtgc acggttaccg ccctgggttt
     6181 tgtgtaaagc aagtccggcc tcttcgcggg cttgcccgct cccacaggta ccgcaccggc
     6241 tctggaacca acggtgaacc tgtaggagcg ggtttacccg cgaagaaggc gacgcggtgg
     6301 atccactaca tccctaaata tgggattgat atttatatat tgagacttcc tcgcgcgtag
     6361 gtttatattc gctgcatccg ctcagaactc aggtgaagcg atgcaggcgc aattgatcgc
     6421 gctcgattgg gggaccagct cccttcgtgc ttataaactc ggccccgcag gcgtggtgct
     6481 ggaacagcgc tcgctggcgt ggggcatcat gcatttgccc agcgagccgc gggttatcgc
     6541 aggcgttcac tgcagcgatg gcttcgagtt ggcgttcgat gcagcctgcg gcgattggct
     6601 cgacgccgcg cccaccctgc cggtgatcgc ctgtggcatg gtcggcagcg cccagggctg
     6661 gagcgaagcg gcctaccgca acaccccggt cgacgtggcg agcctgggcc aggccctgca
     6721 ccgggtacgc agcttgcgtg gggtcgacgt gcatatcgtg ccgggtgtga tcgagcaggt
     6781 tggcttgccc aacgtgatgc gcggcgaaga aacccaggta ttaggcgtgc tgcaagggct
     6841 gggcgtcgat gggttgatcg gcctgcccgg cagccattcc aaatgggtcg aagtggtcga
     6901 aggctgcatc acccacttcg acaccttcat gaccggcgag ctgttcgcgg tgctgagcaa
     6961 gcacagcatc ctcgggcgca cccagcaacc ttgcgagcat ttccaggccg aagcctttga
     7021 ccgaggcgtg cacgtggcgc tgtcgacgga cggcgagcgc ggtgtgctgt cgaccctgtt
     7081 cagtgcacgc accctcgggc tcactggcgc actcgccccc gaccagcagc ccgactacct
     7141 ctccgggctg ctgattggcc atgaactcgc cggcttgccc ggcagcgcaa aacacacgcc
     7201 gatcgtcctg gtcggcgccg ctcctctctg cgcccgttat caacgcgccc ttgccctttg
     7261 cggctttgcc cacgtcagcc tggcgcagga agccaccgag cgtggcctgt ggcaactggc
     7321 cgtggcggcc gggctcactc aacctgtatc ggaggcctga catgctcaag caagcactcg
     7381 cgcaaaacgg tttgatcgcc atcctgcgcg gcatccgccc ggacgaagcc gaggccgttg
     7441 gccaggtgct gtaccaggcc gggtttcgcg tgatcgaagt tccgctgaat tcgcctgacc
     7501 cttacaccag catccgcacc ctgcgcgaca gcctgcccgc cgattgcctg atcggtgccg
     7561 gtacggtgtt gctgcctgag caggtcgagc aggtgaaggc ggccggtggc caggtgatcg
     7621 taatgcctca cagcgatgcc aaggtattgc gtgccgcgaa agcggcgggg ctgtacctgt
     7681 caccgggcgt ggcgacgccg accgaagcct tcgccgcatt ggccgaaggc gccgacgtat
     7741 tgaagctgtt cccggctgag caaatgggcc cggcggtgat caaggcgtgg ctggcggtat
     7801 tgccggccgg caccttgctg ctgccggtgg gtggcatcac cccggacaac atgcaggtgt
     7861 tcatcgacgc cggcgccaaa ggtttcgggc tgggttccgg gttgttcaaa ccgggtatga
     7921 cagtggatca ggtagcgagc cgcgcccagg cttatgtcgc cgcctggaaa gccctgagct
     7981 gacttcaagt tccgcgccca caggcgccgc atctataaga gagataacag atgaaaatca
     8041 ccaaactgac gaccttcatc gtcccgccgc gctggtgctt cctcaaggtc gagaccgacc
     8101 agggcgtgac cggctggggt gagcccgtgg tcgagggccg cgcccacacc gtggcagctg
     8161 ccgtcgaaga gctgtccgac tacctgatcg gcaaagaccc ccgcaatatc gaagacatct
     8221 ggaccgtact ctatcgtggc ggcttctacc ggggcggtgc cgtgcacatg agcgccctcg
     8281 ccggtatcga ccaggcgctg tgggacatca agggcaaggc cctcggcgtt tccgtcagcg
     8341 acctgctcgg tggccaggtg cgcgacaaga ttcgcgtgta ctcgtggatc ggcggcgacc
     8401 gcccggccga caccgcccgc gccgctcaag aggccgtggc ccgtggcttc acggcggtaa
     8461 aaatgaacgg caccgaagaa ctgcagttcg tcgacagctt cgaaaaagtc gacctggccc
     8521 tggccaacgt ggccgccgtg cgtgatgccg tgggccccaa cgtcggtatc ggcgtcgact
     8581 tccatggccg ggtgcacaaa cccatggcca aggtgctgat gaaggagctg gacccgtaca
     8641 agctgatgtt tatcgaagag ccggtgctca gcgaaaacta cgaagcgttg aaagaactgg
     8701 caccgctgac cagcacgccg attgccctgg gcgaacgcct gttttcgcgc tgggacttca
     8761 agcgcgtgct cagcgaaggt tacgtcgaca tcattcagcc ggatgcgtcc cacgccggtg
     8821 gcatcaccga aacccgcaag atcgccaaca tggccgaagc ctacgacgtg gccctggccc
     8881 tccactgccc gctgggcccg attgccttgg cagcctgcct gcaactggac gcggtctgct
     8941 acaacgcgtt tatccaggag caaagcctgg gcattcacta caacgagagc aatgacctgc
     9001 tcgactatgt gaaagatccg cgagtcttcg actacgacaa aggcttcgtg aagatcccta
     9061 acgggccggg cttgggcatt gagatcaacg aggaatacgt gatcgaacgc gcggccatcg
     9121 gccaccgctg gcgcaacccg atctggcgcc acgccgacgg cagcttcgcc gagtggtgat
     9181 tttcctctga acaaacgcgg ttagagaatg tgggaggggg caagccccct cccacattta
     9241 cctcgtttct tcagtcagat ctgtctagag gtgtgtctcc ttggtattgt gctttttagg
     9301 gagttgaaaa gcatagagca agggttgggc cagtgttggc ggtcccaggc aaatcaatga
     9361 cttgggtcat ttttacgggc ctgttcaagg accgctgtgc cggcgccggt acgcctgggg
     9421 tgacattttg tgccgtttgc gacacatcac aggcgtgtgc attgcaaagc ctaaccgggt
     9481 ggaggatgct gggctgacgc tctatctgcg gagaattaca acaatgcaga gcaatcactt
     9541 cactcgccat gcccggcagg tccatagcgt tgcccatggc ggggccgggg agggcggcag
     9601 tgatccgtcc atcgcccgtt cctggctgcg ctgcctggag gattaccacc tcgacccggc
     9661 ggtgatcgaa gcgccggtgg tgcttgagca tgggcgcctg ctggaaagcc gcgagcgcct
     9721 gcaccaggtg ctgcaaattg ccgaccatga aatgaacagc ctgcaccagc agctttccgg
     9781 cgcaggccac gcggtgctgc tgaccgacgc ccgcggggtg atcctcaatt gcgtcagtgc
     9841 ccccgccgag cggcgcagct tcgagcgtgc cgggctgtgg ctgggcgctg actggagcga
     9901 ggcgcgcgag ggcaccaatg gcatcggcac atgtctggtc gagcgccagg cgctgaccat
     9961 ccatcagaac gagcacttcc gtggccgtca caccgggctg acctgctcgg ccagcccggt
    10021 gttcgacccg catggcgacc tgctggcggt gctcgacgtg tcctctgcgc gccccgacgt
    10081 atcgcggcaa agccagttcc acaccatggc gttggtcaac ctgtcggcga agatgatcga
    10141 aagctgctat ttcctgcgcc atttcgagca gcaatggtta ttgcgttttc acctgcaagc
    10201 cgagtcggtc ggcctgttca gcgaaggctt gctggcgttc gacggcgatg ggcgcatttg
    10261 cgctgccaaa agcttaagct tggcactggc cgtcgtttta caacgtcgtg actgggaaaa
    10321 ccctggcgtt acccaactta atcgccttgc agcacatccc cctttcgcca gctggcgtaa
    10381 tagcgaagag gcccgcaccg atcgcccttc ccaacagttg cgcagcctga atggcgaatg
    10441 gcgataagct agcttcacgc tgccgcaagc actcagggcg caagggctgc taaaggaagc
    10501 ggaacacgta gaaagccagt ccgcagaaac ggtgctgacc
//
