# Supplementary material for: Engineered Pseudomonas putida KT2440 co-utilizes galactose and glucose
Source: Biotechnol Biofuels. 2019 Dec 23;12:295. doi: 10.1186/s13068-019-1627-0 (PMC6927180; doi:10.1186/s13068-019-1627-0)
Supplement: Supplementary file 3 — Additional file 3. Plasmid map for pQP348. [file 13068_2019_1627_MOESM3_ESM.gb]

LOCUS       pQP348                  9671 bp ds-DNA     circular     08-OCT-2019
DEFINITION  .
ACCESSION   urn.local...9zn-b1ti6mi
KEYWORDS    .
SOURCE      
  ORGANISM  .
            .
COMMENT     COMMENT                                                            
            COMMENT     ApEinfo:methylated:1.
FEATURES             Location/Qualifiers
     -35_signal      134..139
                     /ApEinfo_fwdcolor="#07e500"
                     /ApEinfo_revcolor="#07e500"
                     /ApEinfo_graphicformat="arrow_data {{0 1 2 0 0 -1} {} 0}
                     width 5 offset 0"
                     /label="-35 kanR"
     -10_signal      157..162
                     /ApEinfo_fwdcolor="#07e500"
                     /ApEinfo_revcolor="#07e500"
                     /ApEinfo_graphicformat="arrow_data {{0 1 2 0 0 -1} {} 0}
                     width 5 offset 0"
                     /label="-10"
     gene            266..1060
                     /gene="nptII"
                     /vntifkey=60
                     /ApEinfo_fwdcolor="#66ff66"
                     /ApEinfo_revcolor="#66ff66"
                     /ApEinfo_graphicformat="arrow_data {{0 1 2 0 0 -1} {} 0}
                     width 5 offset 0"
                     /label="nptII"
     CDS             266..1060
                     /gene="nptII"
                     /codon_start=1
                     /transl_table=11
                     /product="neomycin phosphotransferase"
                     /protein_id="ACJ66844.1"
                     /db_xref="GI:215434895"
                     /vntifkey=4
                     /ApEinfo_fwdcolor="#66ff66"
                     /ApEinfo_revcolor="#66ff66"
                     /ApEinfo_graphicformat="arrow_data {{0 1 2 0 0 -1} {} 0}
                     width 5 offset 0"
                     /label="neomycin\phosphotransferase"
     gene            1552..2973
                     /gene="sacB"
                     /vntifkey=60
                     /ApEinfo_fwdcolor="#66ff66"
                     /ApEinfo_revcolor="#66ff66"
                     /ApEinfo_graphicformat="arrow_data {{0 1 2 0 0 -1} {} 0}
                     width 5 offset 0"
                     /label="sacB"
     CDS             1552..2973
                     /gene="sacB"
                     /codon_start=1
                     /transl_table=11
                     /product="levan sucrase"
                     /protein_id="ACJ66845.1"
                     /db_xref="GI:215434896"
                     /vntifkey=4
                     /ApEinfo_fwdcolor="#66ff66"
                     /ApEinfo_revcolor="#66ff66"
                     /ApEinfo_graphicformat="arrow_data {{0 1 2 0 0 -1} {} 0}
                     width 5 offset 0"
                     /label="levan\sucrase"
     oriT            3374..3443
                     /vntifkey=104
                     /note="RP4 oriT"
                     /ApEinfo_fwdcolor="pink"
                     /ApEinfo_revcolor="pink"
                     /ApEinfo_graphicformat="arrow_data {{0 1 2 0 0 -1} {} 0}
                     width 5 offset 0"
                     /label="RP4\oriT"
     rep_origin      4329..5011
                     /ApEinfo_fwdcolor="gray50"
                     /ApEinfo_revcolor="gray50"
                     /ApEinfo_graphicformat="arrow_data {{0 1 2 0 0 -1} {} 0}
                     width 5 offset 0"
                     /label="ColE1 origin"
     rep_origin      4405..4999
                     /vntifkey=33
                     /note="pMB1 replication origin"
                     /ApEinfo_fwdcolor="pink"
                     /ApEinfo_revcolor="pink"
                     /ApEinfo_graphicformat="arrow_data {{0 1 2 0 0 -1} {} 0}
                     width 5 offset 0"
                     /label="pMB1\replication\origin"
     gene            5317..5330
                     /gene="lacZalpha"
                     /vntifkey=60
                     /ApEinfo_fwdcolor="#66ff66"
                     /ApEinfo_revcolor="#66ff66"
                     /ApEinfo_graphicformat="arrow_data {{0 1 2 0 0 -1} {} 0}
                     width 5 offset 0"
                     /label="lacZalpha"
     CDS             5317..5330
                     /gene="lacZalpha"
                     /codon_start=1
                     /transl_table=11
                     /product="LacZ alpha fragment"
                     /protein_id="ACJ66846.1"
                     /db_xref="GI:215434897"
                     /vntifkey=4
                     /ApEinfo_label="LacZ\alpha\fragment"
                     /ApEinfo_fwdcolor="#66ff66"
                     /ApEinfo_revcolor="#66ff66"
                     /ApEinfo_graphicformat="arrow_data {{0 1 2 0 0 -1} {} 0}
                     width 5 offset 0"
                     /label="LacZ\alpha\fragment(1)"
     source          <5344..8394
                     /organism="Pseudomonas fluorescens SBW25"
                     /mol_type="genomic DNA"
                     /strain="SBW25"
                     /db_xref="taxon:216595"
                     /ApEinfo_fwdcolor="pink"
                     /ApEinfo_revcolor="pink"
                     /ApEinfo_graphicformat="arrow_data {{0 1 2 0 0 -1} {} 0}
                     width 5 offset 0"
     gene            <5344..6433
                     /locus_tag="PFLU_RS00160"
                     /old_locus_tag="PFLU0032"
                     /ApEinfo_label="gene"
                     /ApEinfo_fwdcolor="#e7e8ff"
                     /ApEinfo_revcolor="#e7e8ff"
                     /ApEinfo_graphicformat="arrow_data {{0 1 2 0 0 -1} {} 0}
                     width 5 offset 0"
                     /label="gene(2)"
     CDS             <5344..6433
                     /locus_tag="PFLU_RS00160"
                     /old_locus_tag="PFLU0032"
                     /EC_number="4.2.1.6"
                     /inference="COORDINATES: similar to AA
                     sequence:RefSeq:WP_018926188.1"
                     /note="Derived by automated computational analysis using
                     gene prediction method: Protein Homology."
                     /transl_table=11
                     /product="galactonate dehydratase"
                     /protein_id="WP_012721479.1"
                     /db_xref="GI:502153001"
                     /translation="MKITKLTTFIVPPRWCFLKVETDQGVTGWGEPVVEGRAHTVAAA
                     VEELSDYLIGKDPRNIEDIWTVLYRGGFYRGGAVHMSALAGIDQALWDIKGKALGVSV
                     SDLLGGQVRDKIRVYSWIGGDRPADTARAAQEAVARGFTAVKMNGTEELQFVDSFEKV
                     DLALANVAAVRDAVGPNVGIGVDFHGRVHKPMAKVLMKELDPYKLMFIEEPVLSENYE
                     ALKELAPLTSTPIALGERLFSRWDFKRVLSEGYVDIIQPDASHAGGITETRKIANMAE
                     AYDVALALHCPLGPIALAACLQLDAVCYNAFIQEQSLGIHYNESNDLLDYVKDPRVFD
                     YDKGFVKIPNGPGLGIEINEEYVIERAAIGHRWRNPIWRHADGSFAEW"
                     /ApEinfo_fwdcolor="#7093ff"
                     /ApEinfo_revcolor="#7093ff"
                     /ApEinfo_graphicformat="arrow_data {{0 1 2 0 0 -1} {} 0}
                     width 5 offset 0"
                     /codon_start=2
     gene            6454..7383
                     /locus_tag="Bamb_4922"
                     /ApEinfo_fwdcolor="#ff8175"
                     /ApEinfo_revcolor="#ff8175"
                     /ApEinfo_graphicformat="arrow_data {{0 1 2 0 0 -1} {} 0}
                     width 5 offset 0"
                     /modified_by="gp0"
                     /label="araA (Bamb_4922) - Ppu opt dehydrogenase"
     CDS             6454..7383
                     /locus_tag="Bamb_4922"
                     /EC_number="1.1.1.-"
                     /note="PFAM: oxidoreductase domain protein;
                     Oxidoreductase, C-terminal domain; KEGG:
                     bur:Bcep18194_B0043 D-galactose 1-dehydrogenase"
                     /codon_start=1
                     /transl_table=11
                     /product="L-arabinose 1-dehydrogenase (NADP+)"
                     /protein_id="ABI90471.1"
                     /db_xref="GI:115284955"
                     /db_xref="InterPro:IPR000683"
                     /db_xref="InterPro:IPR004104"
                     /translation="MSKEISLGVIGIGKIARDQHLPAIAAEPGFALTACASRHAEVNG
                     VRNYPELGALLAAEPGLEAVSLCAPPQVRYAQARAALEAGKHVMLEKPPGATLGEVAA
                     LDALARERGLTLFATWHSRCASAVEPARAWLATRTIRAVQVRWKEDVRRWHPGQQWIW
                     EPGGLGVFDPGINALSIVTRILPRELVLREATLYVPSDVQTPIAAELDCADTEGVPVH
                     AEFDWRHGPVEQWEIAVDTSDGVLAISRGGAQLSIAGEPVEIGPQREYPALYAHFRAL
                     IARGESDVDVRPLRLVADAFLFGRRVGTDAFGR"
                     /ApEinfo_fwdcolor="#7093ff"
                     /ApEinfo_revcolor="#7093ff"
                     /ApEinfo_graphicformat="arrow_data {{0 1 2 0 0 -1} {} 0}
                     width 5 offset 0"
                     /label="L-arabinose 1-dehydrogenase (NADP+)"
     source          7402
                     /organism="Burkholderia ambifaria AMMD"
                     /mol_type="genomic DNA"
                     /strain="AMMD"
                     /db_xref="taxon:339670"
                     /chromosome=2
                     /ApEinfo_label="source:Burkholderia ambifaria AMMD"
                     /ApEinfo_fwdcolor="pink"
                     /ApEinfo_revcolor="pink"
                     /ApEinfo_graphicformat="arrow_data {{0 1 2 0 0 -1} {} 0}
                     width 5 offset 0"
                     /label="source:Burkholderia ambifaria AMMD(1)"
     gene            7402..8301
                     /locus_tag="Bamb_4918"
                     /ApEinfo_fwdcolor="#ff8175"
                     /ApEinfo_revcolor="#ff8175"
                     /ApEinfo_graphicformat="arrow_data {{0 1 2 0 0 -1} {} 0}
                     width 5 offset 0"
                     /modified_by="gp0"
                     /label="araB (Bamb_4918) - Ppu opt"
     CDS             7402..8301
                     /locus_tag="Bamb_4918"
                     /EC_number="3.1.1.15"
                     /note="PFAM: SMP-30/Gluconolaconase/LRE domain protein;
                     KEGG: bur:Bcep18194_B0048 senescence marker protein-30
                     (SMP-30)"
                     /codon_start=1
                     /transl_table=11
                     /product="L-arabinonolactonase"
                     /protein_id="ABI90467.1"
                     /db_xref="GI:115284951"
                     /db_xref="InterPro:IPR005511"
                     /db_xref="InterPro:IPR013658"
                     /translation="MQQIDPAASATRLADTRNTLGEGATWCDKTHALYWVDIEGAQLW
                     RCRADGSDLTQWPMPERLACFALTHDPDVLLVGLATQLAFFDLRSGAFTRIVDVEPDL
                     PTRLNDGRCDPSGAFVFGMKDEGGDPPRAVGGFYRLNADLTLERLALPPAAIANSIAF
                     SPDGSKMYFCDSLVREILVCDYGRAGVAGVRPFARLTDADGDPDGSTMDRDGGLWNAQ
                     WGGRRVVRYAADGVETERIAVPTAQPSCVTLDGEGRLYVTSARVGLSDDALASDADAG
                     GVFVAQTRHAGLPTARFMGAPRG"
                     /ApEinfo_fwdcolor="#7093ff"
                     /ApEinfo_revcolor="#7093ff"
                     /ApEinfo_graphicformat="arrow_data {{0 1 2 0 0 -1} {} 0}
                     width 5 offset 0"
                     /label="L-arabinonolactonase"
     repeat_region   8347..8370
                     /note="IR1_g"
                     /ApEinfo_fwdcolor="#0dfff7"
                     /ApEinfo_revcolor="#0dfff7"
                     /ApEinfo_graphicformat="arrow_data {{0 1 2 0 0 -1} {} 0}
                     width 5 offset 0"
     misc_feature    8401..9400
                     /locus_tag="/product="" /label=PP_0545_DN
                     /ApEinfo_fwdcolor=""#ff93ef"
                     /ApEinfo_revcolor="#ff0004"
                     /ApEinfo_graphicformat="arrow_data {{0 1 2 0 0 -1} {} 0}
                     width 5 offset 0"
     gene            9407..9578
                     /gene="lacZalpha"
                     /vntifkey=60
                     /ApEinfo_label="lacZalpha"
                     /ApEinfo_fwdcolor="#66ff66"
                     /ApEinfo_revcolor="#66ff66"
                     /ApEinfo_graphicformat="arrow_data {{0 1 2 0 0 -1} {} 0}
                     width 5 offset 0"
                     /label="lacZalpha(1)"
     CDS             9407..9578
                     /gene="lacZalpha"
                     /codon_start=1
                     /transl_table=11
                     /product="LacZ alpha fragment"
                     /protein_id="ACJ66846.1"
                     /db_xref="GI:215434897"
                     /vntifkey=4
                     /ApEinfo_label="LacZ\alpha\fragment"
                     /ApEinfo_fwdcolor="#66ff66"
                     /ApEinfo_revcolor="#66ff66"
                     /ApEinfo_graphicformat="arrow_data {{0 1 2 0 0 -1} {} 0}
                     width 5 offset 0"
                     /label="LacZ\alpha\fragment(2)"
ORIGIN      
        1 ccggatgaat gtcagctact gggctatctg gacaagggaa aacgcaagcg caaagagaaa
       61 gcaggtagct tgcagtgggc ttacatggcg atagctagac tgggcggttt tatggacagc
      121 aagcgaaccg gaattgccag ctggggcgcc ctctggtaag gttgggaagc cctgcaaagt
      181 aaactggatg gctttcttgc cgccaaggat ctgatggcgc aggggatcaa gatctgatca
      241 agagacagga tgaggatcgt ttcgcatgat tgaacaagat ggattgcacg caggttctcc
      301 ggccgcttgg gtggagaggc tattcggcta tgactgggca caacagacaa tcggctgctc
      361 tgatgccgcc gtgttccggc tgtcagcgca ggggcgcccg gttctttttg tcaagaccga
      421 cctgtccggt gccctgaatg aactccaaga cgaggcagcg cggctatcgt ggctggccac
      481 gacgggcgtt ccttgcgcag ctgtgctcga cgttgtcact gaagcgggaa gggactggct
      541 gctattgggc gaagtgccgg ggcaggatct cctgtcatct caccttgctc ctgccgagaa
      601 agtatccatc atggctgatg caatgcggcg gctgcatacg cttgatccgg ctacctgccc
      661 attcgaccac caagcgaaac atcgcatcga gcgagcacgt actcggatgg aagccggtct
      721 tgtcgatcag gatgatctgg acgaagagca tcaggggctc gcgccagccg aactgttcgc
      781 caggctcaag gcgcggatgc ccgacggcga ggatctcgtc gtgacccatg gcgatgcctg
      841 cttgccgaat atcatggtgg aaaatggccg cttttctgga ttcatcgact gtggccggct
      901 gggtgtggcg gaccgctatc aggacatagc gttggctacc cgtgatattg ctgaagagct
      961 tggcggcgaa tgggctgacc gcttcctcgt gctttacggt atcgccgctc ccgattcgca
     1021 gcgcatcgcc ttctatcgcc ttcttgacga gttcttctga gcgggactct ggggttcgct
     1081 agaggatcga tcctttttaa cccatcacat atacctgccg ttcactatta tttagtgaaa
     1141 tgagatatta tgatattttc tgaattgtga ttaaaaaggc aactttatgc ccatgcaaca
     1201 gaaactataa aaaatacaga gaatgaaaag aaacagatag attttttagt tctttaggcc
     1261 cgtagtctgc aaatcctttt atgattttct atcaaacaaa agaggaaaat agaccagttg
     1321 caatccaaac gagagtctaa tagaatgagg tcgaaaagta aatcgcgcgg gtttgttact
     1381 gataaagcag gcaagaccta aaatgtgtaa agggcaaagt gtatactttg gcgtcacccc
     1441 ttacatattt taggtctttt tttattgtgc gtaactaact tgccatcttc aaacaggagg
     1501 gctggaagaa gcagaccgct aacacagtac ataaaaaagg agacatgaac gatgaacatc
     1561 aaaaagtttg caaaacaagc aacagtatta acctttacta ccgcactgct ggcaggaggc
     1621 gcaactcaag cgtttgcgaa agaaacgaac caaaagccat ataaggaaac atacggcatt
     1681 tcccatatta cacgccatga tatgctgcaa atccctgaac agcaaaaaaa tgaaaaatat
     1741 caagtttctg aatttgattc gtccacaatt aaaaatatct cttctgcaaa aggcctggac
     1801 gtttgggaca gctggccatt acaaaacgct gacggcactg tcgcaaacta tcacggctac
     1861 cacatcgtct ttgcattagc cggagatcct aaaaatgcgg atgacacatc gatttacatg
     1921 ttctatcaaa aagtcggcga aacttctatt gacagctgga aaaacgctgg ccgcgtcttt
     1981 aaagacagcg acaaattcga tgcaaatgat tctatcctaa aagaccaaac acaagaatgg
     2041 tcaggttcag ccacatttac atctgacgga aaaatccgtt tattctacac tgatttctcc
     2101 ggtaaacatt acggcaaaca aacactgaca actgcacaag ttaacgtatc agcatcagac
     2161 agctctttga acatcaacgg tgtagaggat tataaatcaa tctttgacgg tgacggaaaa
     2221 acgtatcaaa atgtacagca gttcatcgat gaaggcaact acagctcagg cgacaaccat
     2281 acgctgagag atcctcacta cgtagaagat aaaggccaca aatacttagt atttgaagca
     2341 aacactggaa ctgaagatgg ctaccaaggc gaagaatctt tatttaacaa agcatactat
     2401 ggcaaaagca catcattctt ccgtcaagaa agtcaaaaac ttctgcaaag cgataaaaaa
     2461 cgcacggctg agttagcaaa cggcgctctc ggtatgattg agctaaacga tgattacaca
     2521 ctgaaaaaag tgatgaaacc gctgattgca tctaacacag taacagatga aattgaacgc
     2581 gcgaacgtct ttaaaatgaa cggcaaatgg tacctgttca ctgactcccg cggatcaaaa
     2641 atgacgattg acggcattac gtctaacgat atttacatgc ttggttatgt ttctaattct
     2701 ttaactggcc catacaagcc gctgaacaaa actggccttg tgttaaaaat ggatcttgat
     2761 cctaacgatg taacctttac ttactcacac ttcgctgtac ctcaagcgaa aggaaacaat
     2821 gtcgtgatta caagctatat gacaaacaga ggattctacg cagacaaaca atcaacgttt
     2881 gcgccgagct tcctgctgaa catcaaaggc aagaaaacat ctgttgtcaa agacagcatc
     2941 cttgaacaag gacaattaac agttaacaaa taaaaacgca aaagaaaatg ccgatgggta
     3001 ccgagcgaaa tgaccgacca agcgacgccc aacctgccat cacgagattt cgattccacc
     3061 gccgccttct atgaaaggtt gggcttcgga atcgttttcc gggacgccct cgcggacgtg
     3121 ctcatagtcc acgacgcccg tgattttgta gccctggccg acggccagca ggtaggccga
     3181 caggctcatg ccggccgccg ccgccttttc ctcaatcgct cttcgttcgt ctggaaggca
     3241 gtacaccttg ataggtgggc tgcccttcct ggttggcttg gtttcatcag ccatccgctt
     3301 gccctcatct gttacgccgg cggtagccgg ccagcctcgc agagcaggat tcccgttgag
     3361 caccgccagg tgcgaataag ggacagtgaa gaaggaacac ccgctcgcgg gtgggcctac
     3421 ttcacctatc ctgcccggct gacgccgttg gatacaccaa ggaaagtcta cacgaaccct
     3481 ttggcaaaat cctgtatatc gtgcgaaaaa ggatggatat accgaaaaaa tcgctataat
     3541 gaccccgaag cagggttatg cagcggaaaa gcgctgcttc cctgctgttt tgtggaatat
     3601 ctaccgactg gaaacaggca aatgcaggaa attactgaac tgaggggaca ggcgagagac
     3661 gatgccaaag agctcctgaa aatctcgata actcaaaaaa tacgcccggt agtgatctta
     3721 tttcattatg gtgaaagttg gaacctctta cgtgccgatc aacgtctcat tttcgccaaa
     3781 agttggccca gggcttcccg gtatcaacag ggacaccagg atttatttat tctgcgaagt
     3841 gatcttccgt cacaggtatt tattcggcgc aaagtgcgtc gggtgatgct gccaacttac
     3901 tgatttagtg tatgatggtg tttttgaggt gctccagtgg cttctgtttc tatcagctcc
     3961 tgaaaatctc gataactcaa aaaatacgcc cggtagtgat cttatttcat tatggtgaaa
     4021 gttggaacct cttacgtgcc gatcaacgtc tcattttcgc caaaagttgg cccagggctt
     4081 cccggtatca acagggacac caggatttat ttattctgcg aagtgatctt ccgtcacagg
     4141 tatttattcg gcgcaaagtg cgtcgggtga tgctgccaac ttactgattt agtgtatgat
     4201 ggtgtttttg aggtgctcca gtggcttctg tttctatcag ggctggatga tcctccagcg
     4261 cggggatctc atgctggagt tcttcgccca ccccaaaagg atctaggtga agatcctttt
     4321 tgataatctc atgaccaaaa tcccttaacg tgagttttcg ttccactgag cgtcagaccc
     4381 cgtagaaaag atcaaaggat cttcttgaga tccttttttt ctgcgcgtaa tctgctgctt
     4441 gcaaacaaaa aaaccaccgc taccagcggt ggtttgtttg ccggatcaag agctaccaac
     4501 tctttttccg aaggtaactg gcttcagcag agcgcagata ccaaatactg ttcttctagt
     4561 gtagccgtag ttaggccacc acttcaagaa ctctgtagca ccgcctacat acctcgctct
     4621 gctaatcctg ttaccagtgg ctgctgccag tggcgataag tcgtgtctta ccgggttgga
     4681 ctcaagacga tagttaccgg ataaggcgca gcggtcgggc tgaacggggg gttcgtgcac
     4741 acagcccagc ttggagcgaa cgacctacac cgaactgaga tacctacagc gtgagctatg
     4801 agaaagcgcc acgcttcccg aagggagaaa ggcggacagg tatccggtaa gcggcagggt
     4861 cggaacagga gagcgcacga gggagcttcc agggggaaac gcctggtatc tttatagtcc
     4921 tgtcgggttt cgccacctct gacttgagcg tcgatttttg tgatgctcgt caggggggcg
     4981 gagcctatgg aaaaacgcca gcaacgcggc ctttttacgg ttcctggcct tttgctggcc
     5041 ttttgctcac atgttctttc ctgcgttatc ccctgattct gtggataacc gtattaccgc
     5101 ctttgagtga gctgataccg ctcgccgcag ccgaacgacc gagcgcagcg agtcagtgag
     5161 cgaggaagcg gaagagcgcc caatacgcaa accgcctctc cccgcgcgtt ggccgattca
     5221 ttaatgcagc tggcacgaca ggtttcccga ctggaaagcg ggcagtgagc gcaacgcaat
     5281 taatgtgagt tagctcactc aggaaacagc tatgacatga ttacgaattc gcttcctcaa
     5341 ggtcgagacc gaccagggcg tgaccggctg gggtgagccc gtggtcgagg gccgcgccca
     5401 caccgtggca gctgccgtcg aagagctgtc cgactacctg atcggcaaag acccccgcaa
     5461 tatcgaagac atctggaccg tactctatcg tggcggcttc taccggggcg gtgccgtgca
     5521 catgagcgcc ctcgccggta tcgaccaggc gctgtgggac atcaagggca aggccctcgg
     5581 cgtttccgtc agcgacctgc tcggtggcca ggtgcgcgac aagattcgcg tgtactcgtg
     5641 gatcggcggc gaccgcccgg ccgacaccgc ccgcgccgct caagaggccg tggcccgtgg
     5701 cttcacggcg gtaaaaatga acggcaccga agaactgcag ttcgtcgaca gcttcgaaaa
     5761 agtcgacctg gccctggcca acgtggccgc cgtgcgtgat gccgtgggcc ccaacgtcgg
     5821 tatcggcgtc gacttccatg gccgggtgca caaacccatg gccaaggtgc tgatgaagga
     5881 gctggacccg tacaagctga tgtttatcga agagccggtg ctcagcgaaa actacgaagc
     5941 gttgaaagaa ctggcaccgc tgaccagcac gccgattgcc ctgggcgaac gcctgttttc
     6001 gcgctgggac ttcaagcgcg tgctcagcga aggttacgtc gacatcattc agccggatgc
     6061 gtcccacgcc ggtggcatca ccgaaacccg caagatcgcc aacatggccg aagcctacga
     6121 cgtggccctg gccctccact gcccgctggg cccgattgcc ttggcagcct gcctgcaact
     6181 ggacgcggtc tgctacaacg cgtttatcca ggagcaaagc ctgggcattc actacaacga
     6241 gagcaatgac ctgctcgact atgtgaaaga tccgcgagtc ttcgactacg acaaaggctt
     6301 cgtgaagatc cctaacgggc cgggcttggg cattgagatc aacgaggaat acgtgatcga
     6361 acgcgcggcc atcggccacc gctggcgcaa cccgatctgg cgccacgccg acggcagctt
     6421 cgccgagtgg tgacttgata aggaggttta aatatgagca aagaaattag cctcggtgtc
     6481 atcgggatcg gcaaaatcgc acgtgaccaa cacctccctg ctattgcggc tgagcccggt
     6541 ttcgcgctga cggcgtgtgc gagccgccat gccgaagtga acggtgtgcg taattatcct
     6601 gagctggggg ccctcttggc tgccgagcca gggctggagg ccgtctcctt gtgtgcaccg
     6661 ccacaagtgc gttacgccca agcgcgtgcg gctctggaag cagggaaaca cgtgatgctg
     6721 gaaaagccgc caggggccac gctcggtgaa gtcgctgctc tggacgctct cgcgcgtgaa
     6781 cgtggtctga cgctctttgc gacgtggcac agccgctgtg catcggcggt ggaaccagcg
     6841 cgtgcttggt tggctacgcg caccatccgc gctgtgcaag tgcggtggaa ggaggatgtg
     6901 cggcggtggc atccaggtca gcagtggatt tgggaacctg gcggtttggg ggtgtttgat
     6961 cccggcatta atgccctgtc gattgtcacc cgcatcctgc cgcgggaact ggtgctgcgt
     7021 gaagctacct tgtatgtccc gtcggatgtg cagaccccaa tcgctgcaga gctggactgc
     7081 gctgatacgg aaggggtgcc tgtccacgca gaatttgact ggcggcatgg tccggtcgag
     7141 cagtgggaaa ttgctgtcga caccagcgac ggcgtgttgg caattagccg cgggggtgca
     7201 cagttgagca tcgcagggga gccggtggag atcggcccgc agcgcgaata tcctgcactc
     7261 tatgctcact tccgtgcact catcgctcgg ggtgaatcgg acgtggatgt ccggccgctg
     7321 cggctggtgg ctgacgcctt cttgtttggg cgtcgcgtgg ggacggacgc ctttggtcgc
     7381 tgagtcgaca ggaggtataa tatgcaacaa atcgaccctg ctgcgtcggc gacgcgtttg
     7441 gctgataccc gcaacacgct gggcgagggt gctacctggt gtgataaaac gcacgcgctg
     7501 tactgggtgg atattgaggg cgcgcaattg tggcgttgcc gggccgatgg ctcggatttg
     7561 acgcaatggc ccatgcctga gcgcctggct tgttttgcct tgacgcatga cccagatgtc
     7621 ctcctcgtcg ggctggccac gcagttggct ttcttcgatc tgcgttcggg ggcctttacg
     7681 cgcattgtgg atgtcgaacc agacctcccg acccgtctca atgatgggcg ctgcgaccca
     7741 agcggtgctt tcgtgttcgg catgaaagac gaaggcgggg atcctcctcg tgcagtcggt
     7801 ggtttttatc gcttgaatgc ggatttgacg ctggaacggc tggctttgcc gccagcagca
     7861 atcgcaaact cgatcgcctt tagcccggat ggctccaaga tgtacttctg cgactccttg
     7921 gtccgcgaaa tcctggtgtg cgattatggc cgggctggcg tggctggcgt ccgccctttc
     7981 gcccgcctca cggatgcaga cggggatcca gacggttcca ccatggaccg ggatggcggc
     8041 ctctggaacg cacaatgggg tggccgccgc gtcgtccgtt acgcggcaga cggggtcgag
     8101 acggaacgga tcgctgtgcc gaccgcgcaa ccgagctgtg tcacgctcga tggcgagggt
     8161 cgcctgtatg tcacctcggc ccgtgtcggc ctcagcgatg atgcgctggc gagcgatgca
     8221 gacgcggggg gtgtcttcgt cgctcaaacc cgccacgctg gtttgccaac ggctcgcttc
     8281 atgggggcgc cccgtgggtg aaaagatagg ttttcctctg aacaaacgcg gttagagaat
     8341 gtgggagggg gcaagccccc tcccacattt acctcgtttc ttcagtcaga tctgtctaga
     8401 ggtgtgtctc cttggtattg tgctttttag ggagttgaaa agcatagagc aagggttggg
     8461 ccagtgttgg cggtcccagg caaatcaatg acttgggtca tttttacggg cctgttcaag
     8521 gaccgctgtg ccggcgccgg tacgcctggg gtgacatttt gtgccgtttg cgacacatca
     8581 caggcgtgtg cattgcaaag cctaaccggg tggaggatgc tgggctgacg ctctatctgc
     8641 ggagaattac aacaatgcag agcaatcact tcactcgcca tgcccggcag gtccatagcg
     8701 ttgcccatgg cggggccggg gagggcggca gtgatccgtc catcgcccgt tcctggctgc
     8761 gctgcctgga ggattaccac ctcgacccgg cggtgatcga agcgccggtg gtgcttgagc
     8821 atgggcgcct gctggaaagc cgcgagcgcc tgcaccaggt gctgcaaatt gccgaccatg
     8881 aaatgaacag cctgcaccag cagctttccg gcgcaggcca cgcggtgctg ctgaccgacg
     8941 cccgcggggt gatcctcaat tgcgtcagtg cccccgccga gcggcgcagc ttcgagcgtg
     9001 ccgggctgtg gctgggcgct gactggagcg aggcgcgcga gggcaccaat ggcatcggca
     9061 catgtctggt cgagcgccag gcgctgacca tccatcagaa cgagcacttc cgtggccgtc
     9121 acaccgggct gacctgctcg gccagcccgg tgttcgaccc gcatggcgac ctgctggcgg
     9181 tgctcgacgt gtcctctgcg cgccccgacg tatcgcggca aagccagttc cacaccatgg
     9241 cgttggtcaa cctgtcggcg aagatgatcg aaagctgcta tttcctgcgc catttcgagc
     9301 agcaatggtt attgcgtttt cacctgcaag ccgagtcggt cggcctgttc agcgaaggct
     9361 tgctggcgtt cgacggcgat gggcgcattt gcgctgccaa aagcttaagc ttggcactgg
     9421 ccgtcgtttt acaacgtcgt gactgggaaa accctggcgt tacccaactt aatcgccttg
     9481 cagcacatcc ccctttcgcc agctggcgta atagcgaaga ggcccgcacc gatcgccctt
     9541 cccaacagtt gcgcagcctg aatggcgaat ggcgataagc tagcttcacg ctgccgcaag
     9601 cactcagggc gcaagggctg ctaaaggaag cggaacacgt agaaagccag tccgcagaaa
     9661 cggtgctgac c
//
