# Supplementary material for: Engineered Pseudomonas putida KT2440 co-utilizes galactose and glucose
Source: Biotechnol Biofuels. 2019 Dec 23;12:295. doi: 10.1186/s13068-019-1627-0 (PMC6927180; doi:10.1186/s13068-019-1627-0)
Supplement: Supplementary file 4 — Additional file 4. Plasmid map for pQP344. [file 13068_2019_1627_MOESM4_ESM.gb]

LOCUS       BXB1kan_PROMOTER_1548GALPppopt        4354 bp ds-DNA     circular     06-MAY-2019
DEFINITION  .
ACCESSION   urn.local...7wx-afoiakz
KEYWORDS    .
SOURCE      
  ORGANISM  .
            .
COMMENT     COMMENT                                                            
            COMMENT     ApEinfo:methylated:1.
FEATURES             Location/Qualifiers
     rep_origin      35..717
                     /ApEinfo_fwdcolor="gray50"
                     /ApEinfo_revcolor="gray50"
                     /ApEinfo_graphicformat="arrow_data {{0 1 2 0 0 -1} {} 0}
                     width 5 offset 0"
                     /label="ColE1 origin"
     rep_origin      95..714
                     /locus_tag="/product="" /label=pBR322_replication_origin
                     Replication origin|rep_or igin
                     /ApEinfo_fwdcolor=""#999999"
                     /ApEinfo_revcolor="#999999"
                     /ApEinfo_graphicformat="arrow_data {{0 1 2 0 0 -1} {} 0}
                     width 5 offset 0"
     terminator      complement(906..954)
                     /ApEinfo_fwdcolor="#9d1b1c"
                     /ApEinfo_revcolor="#9d1b1c"
                     /ApEinfo_graphicformat="arrow_data {{0 1 2 0 0 -1} {} 0}
                     width 5 offset 0"
                     /label="L3S3P22 terminator"
     terminator      967..1008
                     /ApEinfo_fwdcolor="#9d1b1c"
                     /ApEinfo_revcolor="#9d1b1c"
                     /ApEinfo_graphicformat="arrow_data {{0 1 2 0 0 -1} {} 0}
                     width 5 offset 0"
                     /label="ECK120035133"
     gene            complement(1018..1812)
                     /gene="nptII"
                     /vntifkey=60
                     /ApEinfo_fwdcolor="#66ff66"
                     /ApEinfo_revcolor="#66ff66"
                     /ApEinfo_graphicformat="arrow_data {{0 1 2 0 0 -1} {} 0}
                     width 5 offset 0"
                     /label="nptII"
     CDS             complement(1018..1812)
                     /gene="nptII"
                     /codon_start=1
                     /transl_table=11
                     /product="neomycin phosphotransferase"
                     /protein_id="ACJ66844.1"
                     /db_xref="GI:215434895"
                     /vntifkey=4
                     /ApEinfo_fwdcolor="#66ff66"
                     /ApEinfo_revcolor="#66ff66"
                     /ApEinfo_graphicformat="arrow_data {{0 1 2 0 0 -1} {} 0}
                     width 5 offset 0"
                     /label="neomycin\phosphotransferase"
     -10_signal      complement(1977..1985)
                     /ApEinfo_fwdcolor="#07e500"
                     /ApEinfo_revcolor="#07e500"
                     /ApEinfo_graphicformat="arrow_data {{0 1 2 0 0 -1} {} 0}
                     width 5 offset 0"
                     /label="-10 KanR (BPROM_pred)"
     -35_signal      complement(2003..2008)
                     /ApEinfo_fwdcolor="#07e500"
                     /ApEinfo_revcolor="#07e500"
                     /ApEinfo_graphicformat="arrow_data {{0 1 2 0 0 -1} {} 0}
                     width 5 offset 0"
                     /label="-35 KanR (BPROM_pred)"
     regulatory      2132..2163
                     /regulatory_class="terminator"
                     /note="TonB terminator"
                     /ApEinfo_fwdcolor="#ff4649"
                     /ApEinfo_revcolor="#ff4649"
                     /ApEinfo_graphicformat="arrow_data {{0 1 2 0 0 -1} {} 0}
                     width 5 offset 0"
                     /label="TonB terminator"
     source          complement(<2178..>2677)
                     /organism="Pseudomonas putida KT2440"
                     /mol_type="genomic DNA"
                     /strain="KT2440"
                     /db_xref="taxon:160488"
     gene            complement(<2178..2346)
                     /locus_tag="PP_5744"
                     /db_xref="GeneID:26969767"
     CDS             complement(<2178..2346)
                     /locus_tag="PP_5744"
                     /note="Evidence 4 : Homologs of previously reported genes
                     of unknown function; Product type h : extrachromosomal
                     origin; Unknown function"
                     /codon_start=1
                     /transl_table=11
                     /product="hypothetical protein"
                     /protein_id="YP_009236947.1"
                     /db_xref="GI:1002825951"
                     /db_xref="GeneID:26969767"
                     /translation="MSAQERAVRMEELTSLERLGLRVSAMINSPLAQHGRRVLVPRLD
                     TDNDQDWGAIMDLLAESDGLEMSFCEDGSVLLQWDAPTDDDRVIESEEDVSLVDSDGE
                     EAPF"
     misc_feature    2677
                     /created_by="gp0"
                     /label="+1"
     CDS             2681..4075
                     /ApEinfo_fwdcolor="#acdcff"
                     /ApEinfo_revcolor="#acdcff"
                     /ApEinfo_graphicformat="arrow_data {{0 1 2 0 0 -1} {} 0}
                     width 5 offset 0"
                     /label="Ec_galP (Ppu opt)"
     terminator      complement(4082..4132)
                     /ApEinfo_fwdcolor="#9d1b1c"
                     /ApEinfo_revcolor="#9d1b1c"
                     /ApEinfo_graphicformat="arrow_data {{0 1 2 0 0 -1} {} 0}
                     width 5 offset 0"
                     /label="L3S1P13 Terminator"
     terminator      complement(4140..4184)
                     /ApEinfo_fwdcolor="#9d1b1c"
                     /ApEinfo_revcolor="#9d1b1c"
                     /ApEinfo_graphicformat="arrow_data {{0 1 2 0 0 -1} {} 0}
                     width 5 offset 0"
                     /label="ECK120010850"
     misc_recomb     4193..4250
                     /locus_tag="/product="" /label=BxB1 attP|misc_recomb
                     /ApEinfo_fwdcolor=""#06ff00"
                     /ApEinfo_revcolor="#06ff00"
                     /ApEinfo_graphicformat="arrow_data {{0 1 2 0 0 -1} {} 0}
                     width 5 offset 0"
                     /modified_by="gp0"
                     /label="attP bxb1"
     misc_feature    4255^4256
                     /Original_Bases="ACTAGTAGTCTTTGCATTAGGCACCCCAGGCTTTACACTTT
                     ATGCTTCCGGCTCGTATGTTGTGTGGAATTGTGAGCGGATAACAATTTCACACCTTAA
                     GATTAACTCACACAGGAGATATCATATGGATTTGTCACAGCTAACACCACGTCGTCCC
                     TATCTGCTGCGTGCATTCTATGAGTGGTTGCTGGATAACCAGCTCACGCCGCACCTGG
                     TGGTGGATGTGACGCTCCCTGGCGTGCAGGTTCCTATGGAATATGCGCGTGACGGGCA
                     AATCGTACTCAACATTGCGCCGCGTGCTGTCGGCAATCTGGAACTGGCGAATGATGAG
                     GTGCGCTTTAACGCGCGCTTTGGTGGCATTCCGCGTCAGGTTTCTGTGCCGCTGGCTG
                     CCGTGCTGGCTATCTACGCCCGTGAAAATGGCGCAGGCACGATGTTTGAGCCTGAAGC
                     TGCCTACGATGAAGATACCAGCATCATGAATGATGAAGAGGCATCGGCAGACAACGAA
                     ACCGTTATGTCGGTTATTGATGGCGACAAGCCAGATCACGATGATGACACTCATCCTG
                     ACGATGAACCTCCGCAGCCACCACGCGGTGGTCGACCGGCATTACGCGTTGTGAAGTA
                     A"
                     /label="ACTAGTAGTCTTTGCATTAGGCACCCCAGGCTTTACACTTTATGCTTCCG
                     GCTCGTATGTTGTGTGGAATTGTGAGCGGATAACAATTTCACACCTTAAGATTAACTC
                     ACACAGGAGATATCATATGGATTTGTCACAGCTAACACCACGTCGTCCCTATCTGCTG
                     CGTGCATTCTATGAGTGGTTGCTGGATAACCAGCTCACGCCGCACCTGGTGGTGGATG
                     TGACGCTCCCTGGCGTGCAGGTTCCTATGGAATATGCGCGTGACGGGCAAATCGTACT
                     CAACATTGCGCCGCGTGCTGTCGGCAATCTGGAACTGGCGAATGATGAGGTGCGCTTT
                     AACGCGCGCTTTGGTGGCATTCCGCGTCAGGTTTCTGTGCCGCTGGCTGCCGTGCTGG
                     CTATCTACGCCCGTGAAAATGGCGCAGGCACGATGTTTGAGCCTGAAGCTGCCTACGA
                     TGAAGATACCAGCATCATGAATGATGAAGAGGCATCGGCAGACAACGAAACCGTTATG
                     TCGGTTATTGATGGCGACAAGCCAGATCACGATGATGACACTCATCCTGACGATGAAC
                     CTCCGCAGCCACCACGCGGTGGTCGACCGGCATTACGCGTTGTGAAGTAA"
                     /note="Geneious type: Editing History Deletion"
     terminator      4257..4309
                     /ApEinfo_fwdcolor="#9d1b1c"
                     /ApEinfo_revcolor="#9d1b1c"
                     /ApEinfo_graphicformat="arrow_data {{0 1 2 0 0 -1} {} 0}
                     width 5 offset 0"
                     /label="ECK120033736"
ORIGIN      
        1 aaaaggatct aggtgaagat cctttttgat aatctcatga ccaaaatccc ttaacgtgag
       61 ttttcgttcc actgagcgtc agaccccgta gaaaagatca aaggatcttc ttgagatcct
      121 ttttttctgc gcgtaatctg ctgcttgcaa acaaaaaaac caccgctacc agcggtggtt
      181 tgtttgccgg atcaagagct accaactctt tttccgaagg taactggctt cagcagagcg
      241 cagataccaa atactgttct tctagtgtag ccgtagttag gccaccactt caagaactct
      301 gtagcaccgc ctacatacct cgctctgcta atcctgttac cagtggctgc tgccagtggc
      361 gataagtcgt gtcttaccgg gttggactca agacgatagt taccggataa ggcgcagcgg
      421 tcgggctgaa cggggggttc gtgcacacag cccagcttgg agcgaacgac ctacaccgaa
      481 ctgagatacc tacagcgtga gctatgagaa agcgccacgc ttcccgaagg gagaaaggcg
      541 gacaggtatc cggtaagcgg cagggtcgga acaggagagc gcacgaggga gcttccaggg
      601 ggaaacgcct ggtatcttta tagtcctgtc gggtttcgcc acctctgact tgagcgtcga
      661 tttttgtgat gctcgtcagg ggggcggagc ctatggaaaa acgccagcaa cgcggccttt
      721 ttacggttcc tggccttttg ctggcctttt gctcacatgt tctttcctgc gttatcccct
      781 gattctgtgg ataaccgtat taccgccttt gagtgagctg ataccgctcg ccgcagccga
      841 acgaccgagc gcagcgagtc agtgagcgag gaagcggaag agcgcccaat acgcaaaccg
      901 cctctgggag accagaaaca aaaaaaggcc gcgttagcgg ccttcaataa ttggacctgg
      961 ctcctaactg atttttaagg cgactgatga gtcgcctttt ttttgtctaa gaattcatca
     1021 gaagaactcg tcaagaaggc gatagaaggc gatgcgctgc gaatcgggag cggcgatacc
     1081 gtaaagcacg aggaagcggt cagcccattc gccgccaagc tcttcagcaa tatcacgggt
     1141 agccaacgct atgtcctgat agcggtccgc cacacccagc cggccacagt cgatgaatcc
     1201 agaaaagcgg ccattttcca ccatgatatt cggcaagcag gcatcgccat gggtcacgac
     1261 gagatcctcg ccgtcgggca tccgcgcctt gagcctggcg aacagttcgg ctggcgcgag
     1321 cccctgatgc tcttcgtcca gatcatcctg atcgacaaga ccggcttcca tccgagtacg
     1381 tgctcgctcg atgcgatgtt tcgcttggtg gtcgaatggg caggtagccg gatcaagcgt
     1441 atgcagccgc cgcattgcat cagccatgat ggatactttc tcggcaggag caaggtgaga
     1501 tgacaggaga tcctgccccg gcacttcgcc caatagcagc cagtcccttc ccgcttcagt
     1561 gacaacgtcg agcacagctg cgcaaggaac gcccgtcgtg gccagccacg atagccgcgc
     1621 tgcctcgtct tggagttcat tcagggcacc ggacaggtcg gtcttgacaa aaagaaccgg
     1681 gcgcccctgc gctgacagcc ggaacacggc ggcatcagag cagccgattg tctgttgtgc
     1741 ccagtcatag ccgaatagcc tctccaccca agcggccgga gaacctgcgt gcaatccatc
     1801 ttgttcaatc atgcgaaacg atcctcatcc tgtctcttga tcagatcttg atcccctgcg
     1861 ccatcagatc cttggcggca agaaagccat ccagtttact ttgcagggct tcccaacctt
     1921 accagagggc gccccagctg gcaattccgg ttcgcttgct gtccataaaa ccgcccagtc
     1981 tagctatcgc catgtaagcc cactgcaagc tacctgcttt ctctttgcgc ttgcgttttc
     2041 ccttgtccag atagcccagt agctgacatt catccgggac gtcgtgcccc aactggggta
     2101 acctttgagt tctctcagtt gggggatcga tagtcaaaag cctccggtcg gaggcttttg
     2161 actagcacct cggtaccagt ccatgatcgc gccccagtcc tgatcgttgt ccgtgtcgag
     2221 gcgagggacg agaaccctcc ttccgtgctg cgccagcggc gagttgatca tcgctgaaac
     2281 cctcaagccc agccgctcaa ggctcgttag ctcttccata cgaactgctc tttcctgcgc
     2341 cgacatccga aagctcctac acactggaca tccatacagt aagagaaaat tacacaagcg
     2401 tgcttgcatt taaaaaacaa gcatgctttt ataaatgcaa gttcgcttgc atttgcatcg
     2461 agctggcagc tccggcagcc accgctcttt aaaaaccagc agatgagcca ccaggcgccg
     2521 agttaatccg gcgattgagt tctggtggac gttacgcaac gtagcaagct tcctcgctcg
     2581 acatgtcggc ccgcaggctt gctgagcaac accgatttca ctggctggcc ttggcaacag
     2641 ggccagacgg gaaatcaacc ccacggagca acacccccat atgcctgacg ccaagaaaca
     2701 aggtcgctcg aacaaagcaa tgaccttctt cgtgtgcttc ctggccgccc tggccggtct
     2761 gctgttcggc ctggacattg gcgtgattgc gggcgccctc ccgttcattg ccgacgagtt
     2821 tcagatcacc tcgcacaccc aggagtgggt cgtgagcagc atgatgttcg gcgcggccgt
     2881 gggggccgtc ggcagcggtt ggctgagctt caagctgggc cgcaagaaga gcctcatgat
     2941 cggtgcaatc ctgttcgtcg ccgggagctt gttctcggcc gcggccccga acgtcgaagt
     3001 gctgatcctg agccgcgtcc tgctgggcct cgccgtgggc gtggcctcgt acaccgcgcc
     3061 cctgtacttg tcggagatcg ccccggaaaa aatccgcggc tcgatgatct ccatgtacca
     3121 actgatgatc accattggca tcctgggcgc ctatctgagc gacaccgcgt tctcgtacac
     3181 cggcgcgtgg cgttggatgc tgggcgtcat catcatccca gcgatcctgc tgctgattgg
     3241 cgtgttcttc ctgccggatt cgccgcgctg gtttgccgcc aagcgccgct tcgtggacgc
     3301 cgagcgggtg ctcctgcgcc tgcgtgacac cagcgcggaa gccaagcggg aactggatga
     3361 aattcgcgag tccctgcagg tgaagcagag cgggtgggcg ctgttcaaag agaactcgaa
     3421 tttccgccgc gccgtgttcc tgggcgtcct cctgcaggtg atgcaacagt tcaccggcat
     3481 gaacgtgatc atgtactatg cccccaagat cttcgagctg gccggttaca cgaacaccac
     3541 cgagcagatg tggggtacgg tcattgtggg cctgaccaac gtgctcgcca ccttcatcgc
     3601 cattggcctg gtggaccgct gggggcgtaa gccgaccctg accctgggtt tcctggtcat
     3661 ggccgccggc atgggcgtgc tgggcaccat gatgcacatc ggcatccact ccccctccgc
     3721 ccaatacttc gccatcgcca tgttgctcat gttcatcgtc ggcttcgcca tgagcgcagg
     3781 tccgctgatc tgggtgctgt gtagcgagat tcagccgctc aagggtcgcg atttcggtat
     3841 tacctgtagc accgccacga actggatcgc caacatgatt gtcggcgcga ccttcctcac
     3901 catgctgaat accttgggca acgccaatac cttctgggtg tacgccgccc tcaacgtcct
     3961 gtttatcttg ctgaccctgt ggctcgtccc ggaaaccaag catgtgagcc tcgagcatat
     4021 tgagcgcaat ctgatgaagg gccgcaaact gcgcgaaatc ggcgcccatg attaatctag
     4081 agacgaacaa taaggcctcc ctaacggggg gcctttttta ttgataacaa aaatccacaa
     4141 ggaaaaatta aaggggagat aaaatccccc ctttttggtt aactgcggcc gcgtcgtggt
     4201 ttgtctggtc aaccaccgcg gtctcagtgg tgtacggtac aaaccccgac gctagcaacg
     4261 catgagaaag cccccggaag atcaccttcc gggggctttt ttattgcgct gcgggtgcca
     4321 gggcgtgccc ttgggctccc cgggcgcgta ctcc
//
