# Supplementary material for: Engineered Pseudomonas putida KT2440 co-utilizes galactose and glucose
Source: Biotechnol Biofuels. 2019 Dec 23;12:295. doi: 10.1186/s13068-019-1627-0 (PMC6927180; doi:10.1186/s13068-019-1627-0)
Supplement: Supplementary file 5 — Additional file 5. Plasmid map for pQP345. [file 13068_2019_1627_MOESM5_ESM.gb]

LOCUS       BXB1kan_PROMOTER_3079GALPppopt        4019 bp ds-DNA     circular     06-MAY-2019
DEFINITION  .
ACCESSION   urn.local...7wy-afoiakz
KEYWORDS    .
SOURCE      
  ORGANISM  .
            .
COMMENT     COMMENT                                                            
            COMMENT     ApEinfo:methylated:1.
FEATURES             Location/Qualifiers
     rep_origin      35..717
                     /ApEinfo_fwdcolor="gray50"
                     /ApEinfo_revcolor="gray50"
                     /ApEinfo_graphicformat="arrow_data {{0 1 2 0 0 -1} {} 0}
                     width 5 offset 0"
                     /label="ColE1 origin"
     rep_origin      95..714
                     /locus_tag="/product="" /label=pBR322_replication_origin
                     Replication origin|rep_or igin
                     /ApEinfo_fwdcolor=""#999999"
                     /ApEinfo_revcolor="#999999"
                     /ApEinfo_graphicformat="arrow_data {{0 1 2 0 0 -1} {} 0}
                     width 5 offset 0"
     terminator      complement(906..954)
                     /ApEinfo_fwdcolor="#9d1b1c"
                     /ApEinfo_revcolor="#9d1b1c"
                     /ApEinfo_graphicformat="arrow_data {{0 1 2 0 0 -1} {} 0}
                     width 5 offset 0"
                     /label="L3S3P22 terminator"
     terminator      967..1008
                     /ApEinfo_fwdcolor="#9d1b1c"
                     /ApEinfo_revcolor="#9d1b1c"
                     /ApEinfo_graphicformat="arrow_data {{0 1 2 0 0 -1} {} 0}
                     width 5 offset 0"
                     /label="ECK120035133"
     gene            complement(1018..1812)
                     /gene="nptII"
                     /vntifkey=60
                     /ApEinfo_fwdcolor="#66ff66"
                     /ApEinfo_revcolor="#66ff66"
                     /ApEinfo_graphicformat="arrow_data {{0 1 2 0 0 -1} {} 0}
                     width 5 offset 0"
                     /label="nptII"
     CDS             complement(1018..1812)
                     /gene="nptII"
                     /codon_start=1
                     /transl_table=11
                     /product="neomycin phosphotransferase"
                     /protein_id="ACJ66844.1"
                     /db_xref="GI:215434895"
                     /vntifkey=4
                     /ApEinfo_fwdcolor="#66ff66"
                     /ApEinfo_revcolor="#66ff66"
                     /ApEinfo_graphicformat="arrow_data {{0 1 2 0 0 -1} {} 0}
                     width 5 offset 0"
                     /label="neomycin\phosphotransferase"
     primer_bind     1519..1535
                     /ApEinfo_fwdcolor="#76788c"
                     /ApEinfo_revcolor="#76788c"
                     /ApEinfo_graphicformat="arrow_data {{0 1 2 0 0 -1} {} 0}
                     width 5 offset 0"
                     /label="(oJE529)_pJE990_seq_2"
     -10_signal      complement(1977..1985)
                     /ApEinfo_fwdcolor="#07e500"
                     /ApEinfo_revcolor="#07e500"
                     /ApEinfo_graphicformat="arrow_data {{0 1 2 0 0 -1} {} 0}
                     width 5 offset 0"
                     /label="-10 KanR (BPROM_pred)"
     -35_signal      complement(2003..2008)
                     /ApEinfo_fwdcolor="#07e500"
                     /ApEinfo_revcolor="#07e500"
                     /ApEinfo_graphicformat="arrow_data {{0 1 2 0 0 -1} {} 0}
                     width 5 offset 0"
                     /label="-35 KanR (BPROM_pred)"
     regulatory      2132..2163
                     /regulatory_class="terminator"
                     /note="TonB terminator"
                     /ApEinfo_fwdcolor="#ff4649"
                     /ApEinfo_revcolor="#ff4649"
                     /ApEinfo_graphicformat="arrow_data {{0 1 2 0 0 -1} {} 0}
                     width 5 offset 0"
                     /label="TonB terminator"
     source          complement(<2178..>2341)
                     /organism="Pseudomonas putida KT2440"
                     /mol_type="genomic DNA"
                     /strain="KT2440"
                     /db_xref="taxon:160488"
     gene            <2178..2262
                     /gene="aroF-II"
                     /locus_tag="PP_3080"
                     /db_xref="GeneID:1043781"
     CDS             <2178..2262
                     /gene="aroF-II"
                     /locus_tag="PP_3080"
                     /EC_number="2.5.1.54"
                     /note="Evidence 2a : Function of homologous gene
                     experimentally demonstrated in an other organism; PubMedId
                     : 2903857, 6104668, 6146618, 9387, 6782075, 6396419,
                     2857723, 3294794, 3041242, 2903857, 2656411, 1970560,
                     1977738, 5335890, 11506923, 12402320, 16828913, 22127754,
                     9056491; Product type e : enzyme; Aminoacidbiosynthesis :
                     Aromatic amino acid family"
                     /transl_table=11
                     /product="tyr-sensitive
                     phospho-2-dehydro-3-deoxyheptonatealdolase"
                     /protein_id="NP_745224.1"
                     /db_xref="GI:26989799"
                     /db_xref="GeneID:1043781"
                     /translation="MHASSLALPLTQPQAANTTVSRRLPSPHLLKQQMPLPSELAQQV
                     QAHRQAIRNILEGRDPRLLVIVGPCSIHDPRSALEYADRLAALGREVNDKLLLVMRAY
                     VEKPRTTVGWKGLAYDPHLDGSDDMHSGIALSRGLMLSMIERGLPIATELLQPMAAGY
                     FDDLLAWAAIGARTTESQIHREMVSGLELPVGFKNGTDGGIAIASDAMRSAAHPHRHF
                     GMDAQGHPAIIETLGNPDTHLVLRGGHKGPNHDANSIAMARQALAKAGLQARIMVDCS
                     HANSGKDPARQPAVFNDVLEQRLAGDRSLVGVMIEGHLFDGCQALGKGTLKYGVSITD
                     GCLGWASTETLLREAAQKL"
                     /codon_start=2
     misc_feature    2280..2285
                     /created_by="gp0"
                     /label="-35 region"
     misc_feature    2305..2313
                     /created_by="gp0"
                     /modified_by="gp0"
                     /label="-10 region"
     CDS             2345..3739
                     /ApEinfo_fwdcolor="#acdcff"
                     /ApEinfo_revcolor="#acdcff"
                     /ApEinfo_graphicformat="arrow_data {{0 1 2 0 0 -1} {} 0}
                     width 5 offset 0"
                     /label="Ec_galP (Ppu opt)"
     misc_feature    3740
                     /ApEinfo_fwdcolor="#b90746"
                     /ApEinfo_revcolor="green"
                     /ApEinfo_graphicformat="arrow_data {{0 1 2 0 0 -1} {} 0}
                     width 5 offset 0"
                     /label="mKate2 optimized"
     terminator      complement(3747..3797)
                     /ApEinfo_fwdcolor="#9d1b1c"
                     /ApEinfo_revcolor="#9d1b1c"
                     /ApEinfo_graphicformat="arrow_data {{0 1 2 0 0 -1} {} 0}
                     width 5 offset 0"
                     /label="L3S1P13 Terminator"
     terminator      complement(3805..3849)
                     /ApEinfo_fwdcolor="#9d1b1c"
                     /ApEinfo_revcolor="#9d1b1c"
                     /ApEinfo_graphicformat="arrow_data {{0 1 2 0 0 -1} {} 0}
                     width 5 offset 0"
                     /label="ECK120010850"
     misc_recomb     3858..3915
                     /locus_tag="/product="" /label=BxB1 attP|misc_recomb
                     /ApEinfo_fwdcolor=""#06ff00"
                     /ApEinfo_revcolor="#06ff00"
                     /ApEinfo_graphicformat="arrow_data {{0 1 2 0 0 -1} {} 0}
                     width 5 offset 0"
                     /modified_by="gp0"
                     /label="attP bxb1"
     terminator      3922..3974
                     /ApEinfo_fwdcolor="#9d1b1c"
                     /ApEinfo_revcolor="#9d1b1c"
                     /ApEinfo_graphicformat="arrow_data {{0 1 2 0 0 -1} {} 0}
                     width 5 offset 0"
                     /label="ECK120033736"
ORIGIN      
        1 aaaaggatct aggtgaagat cctttttgat aatctcatga ccaaaatccc ttaacgtgag
       61 ttttcgttcc actgagcgtc agaccccgta gaaaagatca aaggatcttc ttgagatcct
      121 ttttttctgc gcgtaatctg ctgcttgcaa acaaaaaaac caccgctacc agcggtggtt
      181 tgtttgccgg atcaagagct accaactctt tttccgaagg taactggctt cagcagagcg
      241 cagataccaa atactgttct tctagtgtag ccgtagttag gccaccactt caagaactct
      301 gtagcaccgc ctacatacct cgctctgcta atcctgttac cagtggctgc tgccagtggc
      361 gataagtcgt gtcttaccgg gttggactca agacgatagt taccggataa ggcgcagcgg
      421 tcgggctgaa cggggggttc gtgcacacag cccagcttgg agcgaacgac ctacaccgaa
      481 ctgagatacc tacagcgtga gctatgagaa agcgccacgc ttcccgaagg gagaaaggcg
      541 gacaggtatc cggtaagcgg cagggtcgga acaggagagc gcacgaggga gcttccaggg
      601 ggaaacgcct ggtatcttta tagtcctgtc gggtttcgcc acctctgact tgagcgtcga
      661 tttttgtgat gctcgtcagg ggggcggagc ctatggaaaa acgccagcaa cgcggccttt
      721 ttacggttcc tggccttttg ctggcctttt gctcacatgt tctttcctgc gttatcccct
      781 gattctgtgg ataaccgtat taccgccttt gagtgagctg ataccgctcg ccgcagccga
      841 acgaccgagc gcagcgagtc agtgagcgag gaagcggaag agcgcccaat acgcaaaccg
      901 cctctgggag accagaaaca aaaaaaggcc gcgttagcgg ccttcaataa ttggacctgg
      961 ctcctaactg atttttaagg cgactgatga gtcgcctttt ttttgtctaa gaattcatca
     1021 gaagaactcg tcaagaaggc gatagaaggc gatgcgctgc gaatcgggag cggcgatacc
     1081 gtaaagcacg aggaagcggt cagcccattc gccgccaagc tcttcagcaa tatcacgggt
     1141 agccaacgct atgtcctgat agcggtccgc cacacccagc cggccacagt cgatgaatcc
     1201 agaaaagcgg ccattttcca ccatgatatt cggcaagcag gcatcgccat gggtcacgac
     1261 gagatcctcg ccgtcgggca tccgcgcctt gagcctggcg aacagttcgg ctggcgcgag
     1321 cccctgatgc tcttcgtcca gatcatcctg atcgacaaga ccggcttcca tccgagtacg
     1381 tgctcgctcg atgcgatgtt tcgcttggtg gtcgaatggg caggtagccg gatcaagcgt
     1441 atgcagccgc cgcattgcat cagccatgat ggatactttc tcggcaggag caaggtgaga
     1501 tgacaggaga tcctgccccg gcacttcgcc caatagcagc cagtcccttc ccgcttcagt
     1561 gacaacgtcg agcacagctg cgcaaggaac gcccgtcgtg gccagccacg atagccgcgc
     1621 tgcctcgtct tggagttcat tcagggcacc ggacaggtcg gtcttgacaa aaagaaccgg
     1681 gcgcccctgc gctgacagcc ggaacacggc ggcatcagag cagccgattg tctgttgtgc
     1741 ccagtcatag ccgaatagcc tctccaccca agcggccgga gaacctgcgt gcaatccatc
     1801 ttgttcaatc atgcgaaacg atcctcatcc tgtctcttga tcagatcttg atcccctgcg
     1861 ccatcagatc cttggcggca agaaagccat ccagtttact ttgcagggct tcccaacctt
     1921 accagagggc gccccagctg gcaattccgg ttcgcttgct gtccataaaa ccgcccagtc
     1981 tagctatcgc catgtaagcc cactgcaagc tacctgcttt ctctttgcgc ttgcgttttc
     2041 ccttgtccag atagcccagt agctgacatt catccgggac gtcgtgcccc aactggggta
     2101 acctttgagt tctctcagtt gggggatcga tagtcaaaag cctccggtcg gaggcttttg
     2161 actagcacct cggtaccgaa atacggtgtg tcgattaccg acggctgcct gggctgggcc
     2221 tcgaccgaaa ccctgttgcg tgaggcggca caaaaactgt aggccaatgg ttgcaagcct
     2281 ggcgagacat accccggaca agtgcgctag gcttgccttt ttacccccaa ggagcagtac
     2341 ccatatgcct gacgccaaga aacaaggtcg ctcgaacaaa gcaatgacct tcttcgtgtg
     2401 cttcctggcc gccctggccg gtctgctgtt cggcctggac attggcgtga ttgcgggcgc
     2461 cctcccgttc attgccgacg agtttcagat cacctcgcac acccaggagt gggtcgtgag
     2521 cagcatgatg ttcggcgcgg ccgtgggggc cgtcggcagc ggttggctga gcttcaagct
     2581 gggccgcaag aagagcctca tgatcggtgc aatcctgttc gtcgccggga gcttgttctc
     2641 ggccgcggcc ccgaacgtcg aagtgctgat cctgagccgc gtcctgctgg gcctcgccgt
     2701 gggcgtggcc tcgtacaccg cgcccctgta cttgtcggag atcgccccgg aaaaaatccg
     2761 cggctcgatg atctccatgt accaactgat gatcaccatt ggcatcctgg gcgcctatct
     2821 gagcgacacc gcgttctcgt acaccggcgc gtggcgttgg atgctgggcg tcatcatcat
     2881 cccagcgatc ctgctgctga ttggcgtgtt cttcctgccg gattcgccgc gctggtttgc
     2941 cgccaagcgc cgcttcgtgg acgccgagcg ggtgctcctg cgcctgcgtg acaccagcgc
     3001 ggaagccaag cgggaactgg atgaaattcg cgagtccctg caggtgaagc agagcgggtg
     3061 ggcgctgttc aaagagaact cgaatttccg ccgcgccgtg ttcctgggcg tcctcctgca
     3121 ggtgatgcaa cagttcaccg gcatgaacgt gatcatgtac tatgccccca agatcttcga
     3181 gctggccggt tacacgaaca ccaccgagca gatgtggggt acggtcattg tgggcctgac
     3241 caacgtgctc gccaccttca tcgccattgg cctggtggac cgctgggggc gtaagccgac
     3301 cctgaccctg ggtttcctgg tcatggccgc cggcatgggc gtgctgggca ccatgatgca
     3361 catcggcatc cactccccct ccgcccaata cttcgccatc gccatgttgc tcatgttcat
     3421 cgtcggcttc gccatgagcg caggtccgct gatctgggtg ctgtgtagcg agattcagcc
     3481 gctcaagggt cgcgatttcg gtattacctg tagcaccgcc acgaactgga tcgccaacat
     3541 gattgtcggc gcgaccttcc tcaccatgct gaataccttg ggcaacgcca ataccttctg
     3601 ggtgtacgcc gccctcaacg tcctgtttat cttgctgacc ctgtggctcg tcccggaaac
     3661 caagcatgtg agcctcgagc atattgagcg caatctgatg aagggccgca aactgcgcga
     3721 aatcggcgcc catgattaaa tctagagacg aacaataagg cctccctaac ggggggcctt
     3781 ttttattgat aacaaaaatc cacaaggaaa aattaaaggg gagataaaat cccccctttt
     3841 tggttaactg cggccgcgtc gtggtttgtc tggtcaacca ccgcggtctc agtggtgtac
     3901 ggtacaaacc ccgacgctag caacgcatga gaaagccccc ggaagatcac cttccggggg
     3961 cttttttatt gcgctgcggg tgccagggcg tgcccttggg ctccccgggc gcgtactcc
//
