# Supplementary material for: Engineered Pseudomonas putida KT2440 co-utilizes galactose and glucose
Source: Biotechnol Biofuels. 2019 Dec 23;12:295. doi: 10.1186/s13068-019-1627-0 (PMC6927180; doi:10.1186/s13068-019-1627-0)
Supplement: Supplementary file 6 — Additional file 6. Plasmid map for pQP346. [file 13068_2019_1627_MOESM6_ESM.gb]

LOCUS       BXB1kan_PROMOTER_LacGALPppopt        3984 bp ds-DNA     circular     06-MAY-2019
DEFINITION  .
ACCESSION   urn.local...7wz-afoiakz
KEYWORDS    .
SOURCE      
  ORGANISM  .
            .
COMMENT     COMMENT                                                            
            COMMENT     ApEinfo:methylated:1.
FEATURES             Location/Qualifiers
     rep_origin      35..717
                     /ApEinfo_fwdcolor="gray50"
                     /ApEinfo_revcolor="gray50"
                     /ApEinfo_graphicformat="arrow_data {{0 1 2 0 0 -1} {} 0}
                     width 5 offset 0"
                     /label="ColE1 origin"
     rep_origin      95..714
                     /locus_tag="/product="" /label=pBR322_replication_origin
                     Replication origin|rep_or igin
                     /ApEinfo_fwdcolor=""#999999"
                     /ApEinfo_revcolor="#999999"
                     /ApEinfo_graphicformat="arrow_data {{0 1 2 0 0 -1} {} 0}
                     width 5 offset 0"
     terminator      complement(906..954)
                     /ApEinfo_fwdcolor="#9d1b1c"
                     /ApEinfo_revcolor="#9d1b1c"
                     /ApEinfo_graphicformat="arrow_data {{0 1 2 0 0 -1} {} 0}
                     width 5 offset 0"
                     /label="L3S3P22 terminator"
     terminator      967..1008
                     /ApEinfo_fwdcolor="#9d1b1c"
                     /ApEinfo_revcolor="#9d1b1c"
                     /ApEinfo_graphicformat="arrow_data {{0 1 2 0 0 -1} {} 0}
                     width 5 offset 0"
                     /label="ECK120035133"
     gene            complement(1018..1812)
                     /gene="nptII"
                     /vntifkey=60
                     /ApEinfo_fwdcolor="#66ff66"
                     /ApEinfo_revcolor="#66ff66"
                     /ApEinfo_graphicformat="arrow_data {{0 1 2 0 0 -1} {} 0}
                     width 5 offset 0"
                     /label="nptII"
     CDS             complement(1018..1812)
                     /gene="nptII"
                     /codon_start=1
                     /transl_table=11
                     /product="neomycin phosphotransferase"
                     /protein_id="ACJ66844.1"
                     /db_xref="GI:215434895"
                     /vntifkey=4
                     /ApEinfo_fwdcolor="#66ff66"
                     /ApEinfo_revcolor="#66ff66"
                     /ApEinfo_graphicformat="arrow_data {{0 1 2 0 0 -1} {} 0}
                     width 5 offset 0"
                     /label="neomycin\phosphotransferase"
     -10_signal      complement(1977..1985)
                     /ApEinfo_fwdcolor="#07e500"
                     /ApEinfo_revcolor="#07e500"
                     /ApEinfo_graphicformat="arrow_data {{0 1 2 0 0 -1} {} 0}
                     width 5 offset 0"
                     /label="-10 KanR (BPROM_pred)"
     -35_signal      complement(2003..2008)
                     /ApEinfo_fwdcolor="#07e500"
                     /ApEinfo_revcolor="#07e500"
                     /ApEinfo_graphicformat="arrow_data {{0 1 2 0 0 -1} {} 0}
                     width 5 offset 0"
                     /label="-35 KanR (BPROM_pred)"
     regulatory      2132..2163
                     /regulatory_class="terminator"
                     /note="TonB terminator"
                     /ApEinfo_fwdcolor="#ff4649"
                     /ApEinfo_revcolor="#ff4649"
                     /ApEinfo_graphicformat="arrow_data {{0 1 2 0 0 -1} {} 0}
                     width 5 offset 0"
                     /label="TonB terminator"
     promoter        2217..2249
                     /ApEinfo_fwdcolor="#346ee0"
                     /ApEinfo_revcolor="#1d43bd"
                     /ApEinfo_graphicformat="arrow_data {{0 1 2 0 0 -1} {} 0}
                     width 5 offset 0"
                     /label="Plac"
     misc_binding    2251..2273
                     /ApEinfo_fwdcolor="#6495ed"
                     /ApEinfo_revcolor="#6495ed"
                     /ApEinfo_graphicformat="arrow_data {{0 1 2 0 0 -1} {} 0}
                     width 5 offset 0"
                     /label="LacO"
     RBS             2280..>2306
                     /locus_tag="/product="" /label=RBS region
                     /ApEinfo_fwdcolor=""#acdcff"
                     /ApEinfo_revcolor="#acdcff"
                     /ApEinfo_graphicformat="arrow_data {{0 1 2 0 0 -1} {} 0}
                     width 5 offset 0"
     CDS             2310..3704
                     /ApEinfo_fwdcolor="#acdcff"
                     /ApEinfo_revcolor="#acdcff"
                     /ApEinfo_graphicformat="arrow_data {{0 1 2 0 0 -1} {} 0}
                     width 5 offset 0"
                     /label="Ec_galP (Ppu opt)"
     terminator      complement(3712..3762)
                     /ApEinfo_fwdcolor="#9d1b1c"
                     /ApEinfo_revcolor="#9d1b1c"
                     /ApEinfo_graphicformat="arrow_data {{0 1 2 0 0 -1} {} 0}
                     width 5 offset 0"
                     /label="L3S1P13 Terminator"
     terminator      complement(3770..3814)
                     /ApEinfo_fwdcolor="#9d1b1c"
                     /ApEinfo_revcolor="#9d1b1c"
                     /ApEinfo_graphicformat="arrow_data {{0 1 2 0 0 -1} {} 0}
                     width 5 offset 0"
                     /label="ECK120010850"
     misc_recomb     3823..3880
                     /locus_tag="/product="" /label=BxB1 attP|misc_recomb
                     /ApEinfo_fwdcolor=""#06ff00"
                     /ApEinfo_revcolor="#06ff00"
                     /ApEinfo_graphicformat="arrow_data {{0 1 2 0 0 -1} {} 0}
                     width 5 offset 0"
                     /modified_by="gp0"
                     /label="attP bxb1"
     terminator      3887..3939
                     /ApEinfo_fwdcolor="#9d1b1c"
                     /ApEinfo_revcolor="#9d1b1c"
                     /ApEinfo_graphicformat="arrow_data {{0 1 2 0 0 -1} {} 0}
                     width 5 offset 0"
                     /label="ECK120033736"
ORIGIN      
        1 aaaaggatct aggtgaagat cctttttgat aatctcatga ccaaaatccc ttaacgtgag
       61 ttttcgttcc actgagcgtc agaccccgta gaaaagatca aaggatcttc ttgagatcct
      121 ttttttctgc gcgtaatctg ctgcttgcaa acaaaaaaac caccgctacc agcggtggtt
      181 tgtttgccgg atcaagagct accaactctt tttccgaagg taactggctt cagcagagcg
      241 cagataccaa atactgttct tctagtgtag ccgtagttag gccaccactt caagaactct
      301 gtagcaccgc ctacatacct cgctctgcta atcctgttac cagtggctgc tgccagtggc
      361 gataagtcgt gtcttaccgg gttggactca agacgatagt taccggataa ggcgcagcgg
      421 tcgggctgaa cggggggttc gtgcacacag cccagcttgg agcgaacgac ctacaccgaa
      481 ctgagatacc tacagcgtga gctatgagaa agcgccacgc ttcccgaagg gagaaaggcg
      541 gacaggtatc cggtaagcgg cagggtcgga acaggagagc gcacgaggga gcttccaggg
      601 ggaaacgcct ggtatcttta tagtcctgtc gggtttcgcc acctctgact tgagcgtcga
      661 tttttgtgat gctcgtcagg ggggcggagc ctatggaaaa acgccagcaa cgcggccttt
      721 ttacggttcc tggccttttg ctggcctttt gctcacatgt tctttcctgc gttatcccct
      781 gattctgtgg ataaccgtat taccgccttt gagtgagctg ataccgctcg ccgcagccga
      841 acgaccgagc gcagcgagtc agtgagcgag gaagcggaag agcgcccaat acgcaaaccg
      901 cctctgggag accagaaaca aaaaaaggcc gcgttagcgg ccttcaataa ttggacctgg
      961 ctcctaactg atttttaagg cgactgatga gtcgcctttt ttttgtctaa gaattcatca
     1021 gaagaactcg tcaagaaggc gatagaaggc gatgcgctgc gaatcgggag cggcgatacc
     1081 gtaaagcacg aggaagcggt cagcccattc gccgccaagc tcttcagcaa tatcacgggt
     1141 agccaacgct atgtcctgat agcggtccgc cacacccagc cggccacagt cgatgaatcc
     1201 agaaaagcgg ccattttcca ccatgatatt cggcaagcag gcatcgccat gggtcacgac
     1261 gagatcctcg ccgtcgggca tccgcgcctt gagcctggcg aacagttcgg ctggcgcgag
     1321 cccctgatgc tcttcgtcca gatcatcctg atcgacaaga ccggcttcca tccgagtacg
     1381 tgctcgctcg atgcgatgtt tcgcttggtg gtcgaatggg caggtagccg gatcaagcgt
     1441 atgcagccgc cgcattgcat cagccatgat ggatactttc tcggcaggag caaggtgaga
     1501 tgacaggaga tcctgccccg gcacttcgcc caatagcagc cagtcccttc ccgcttcagt
     1561 gacaacgtcg agcacagctg cgcaaggaac gcccgtcgtg gccagccacg atagccgcgc
     1621 tgcctcgtct tggagttcat tcagggcacc ggacaggtcg gtcttgacaa aaagaaccgg
     1681 gcgcccctgc gctgacagcc ggaacacggc ggcatcagag cagccgattg tctgttgtgc
     1741 ccagtcatag ccgaatagcc tctccaccca agcggccgga gaacctgcgt gcaatccatc
     1801 ttgttcaatc atgcgaaacg atcctcatcc tgtctcttga tcagatcttg atcccctgcg
     1861 ccatcagatc cttggcggca agaaagccat ccagtttact ttgcagggct tcccaacctt
     1921 accagagggc gccccagctg gcaattccgg ttcgcttgct gtccataaaa ccgcccagtc
     1981 tagctatcgc catgtaagcc cactgcaagc tacctgcttt ctctttgcgc ttgcgttttc
     2041 ccttgtccag atagcccagt agctgacatt catccgggac gtcgtgcccc aactggggta
     2101 acctttgagt tctctcagtt gggggatcga tagtcaaaag cctccggtcg gaggcttttg
     2161 actagcacct cggtaccgac gctagactag tagtctttgc attaggcacc ccaggcttta
     2221 cactttatgc ttccggctcg tatgttgtgt ggaattgtga gcggataaca atttcacacc
     2281 ttaagattaa ctcacacagg agatatcata tgcctgacgc caagaaacaa ggtcgctcga
     2341 acaaagcaat gaccttcttc gtgtgcttcc tggccgccct ggccggtctg ctgttcggcc
     2401 tggacattgg cgtgattgcg ggcgccctcc cgttcattgc cgacgagttt cagatcacct
     2461 cgcacaccca ggagtgggtc gtgagcagca tgatgttcgg cgcggccgtg ggggccgtcg
     2521 gcagcggttg gctgagcttc aagctgggcc gcaagaagag cctcatgatc ggtgcaatcc
     2581 tgttcgtcgc cgggagcttg ttctcggccg cggccccgaa cgtcgaagtg ctgatcctga
     2641 gccgcgtcct gctgggcctc gccgtgggcg tggcctcgta caccgcgccc ctgtacttgt
     2701 cggagatcgc cccggaaaaa atccgcggct cgatgatctc catgtaccaa ctgatgatca
     2761 ccattggcat cctgggcgcc tatctgagcg acaccgcgtt ctcgtacacc ggcgcgtggc
     2821 gttggatgct gggcgtcatc atcatcccag cgatcctgct gctgattggc gtgttcttcc
     2881 tgccggattc gccgcgctgg tttgccgcca agcgccgctt cgtggacgcc gagcgggtgc
     2941 tcctgcgcct gcgtgacacc agcgcggaag ccaagcggga actggatgaa attcgcgagt
     3001 ccctgcaggt gaagcagagc gggtgggcgc tgttcaaaga gaactcgaat ttccgccgcg
     3061 ccgtgttcct gggcgtcctc ctgcaggtga tgcaacagtt caccggcatg aacgtgatca
     3121 tgtactatgc ccccaagatc ttcgagctgg ccggttacac gaacaccacc gagcagatgt
     3181 ggggtacggt cattgtgggc ctgaccaacg tgctcgccac cttcatcgcc attggcctgg
     3241 tggaccgctg ggggcgtaag ccgaccctga ccctgggttt cctggtcatg gccgccggca
     3301 tgggcgtgct gggcaccatg atgcacatcg gcatccactc cccctccgcc caatacttcg
     3361 ccatcgccat gttgctcatg ttcatcgtcg gcttcgccat gagcgcaggt ccgctgatct
     3421 gggtgctgtg tagcgagatt cagccgctca agggtcgcga tttcggtatt acctgtagca
     3481 ccgccacgaa ctggatcgcc aacatgattg tcggcgcgac cttcctcacc atgctgaata
     3541 ccttgggcaa cgccaatacc ttctgggtgt acgccgccct caacgtcctg tttatcttgc
     3601 tgaccctgtg gctcgtcccg gaaaccaagc atgtgagcct cgagcatatt gagcgcaatc
     3661 tgatgaaggg ccgcaaactg cgcgaaatcg gcgcccatga ttaaatctag agacgaacaa
     3721 taaggcctcc ctaacggggg gcctttttta ttgataacaa aaatccacaa ggaaaaatta
     3781 aaggggagat aaaatccccc ctttttggtt aactgcggcc gcgtcgtggt ttgtctggtc
     3841 aaccaccgcg gtctcagtgg tgtacggtac aaaccccgac gctagcaacg catgagaaag
     3901 cccccggaag atcaccttcc gggggctttt ttattgcgct gcgggtgcca gggcgtgccc
     3961 ttgggctccc cgggcgcgta ctcc
//
