# Supplementary material for: Engineered Pseudomonas putida KT2440 co-utilizes galactose and glucose
Source: Biotechnol Biofuels. 2019 Dec 23;12:295. doi: 10.1186/s13068-019-1627-0 (PMC6927180; doi:10.1186/s13068-019-1627-0)
Supplement: Supplementary file 7 — Additional file 7. Plasmid map for pQP347. [file 13068_2019_1627_MOESM7_ESM.gb]

LOCUS       BXB1kan_PROMOTER_TacGALPppopt        3980 bp ds-DNA     circular     06-MAY-2019
DEFINITION  .
ACCESSION   urn.local...7x0-afoial0
KEYWORDS    .
SOURCE      
  ORGANISM  .
            .
COMMENT     COMMENT                                                            
            COMMENT     ApEinfo:methylated:1.
FEATURES             Location/Qualifiers
     rep_origin      35..717
                     /ApEinfo_fwdcolor="gray50"
                     /ApEinfo_revcolor="gray50"
                     /ApEinfo_graphicformat="arrow_data {{0 1 2 0 0 -1} {} 0}
                     width 5 offset 0"
                     /label="ColE1 origin"
     rep_origin      95..714
                     /locus_tag="/product="" /label=pBR322_replication_origin
                     Replication origin|rep_or igin
                     /ApEinfo_fwdcolor=""#999999"
                     /ApEinfo_revcolor="#999999"
                     /ApEinfo_graphicformat="arrow_data {{0 1 2 0 0 -1} {} 0}
                     width 5 offset 0"
     terminator      complement(906..954)
                     /ApEinfo_fwdcolor="#9d1b1c"
                     /ApEinfo_revcolor="#9d1b1c"
                     /ApEinfo_graphicformat="arrow_data {{0 1 2 0 0 -1} {} 0}
                     width 5 offset 0"
                     /label="L3S3P22 terminator"
     terminator      967..1008
                     /ApEinfo_fwdcolor="#9d1b1c"
                     /ApEinfo_revcolor="#9d1b1c"
                     /ApEinfo_graphicformat="arrow_data {{0 1 2 0 0 -1} {} 0}
                     width 5 offset 0"
                     /label="ECK120035133"
     gene            complement(1018..1812)
                     /gene="nptII"
                     /vntifkey=60
                     /ApEinfo_fwdcolor="#66ff66"
                     /ApEinfo_revcolor="#66ff66"
                     /ApEinfo_graphicformat="arrow_data {{0 1 2 0 0 -1} {} 0}
                     width 5 offset 0"
                     /label="nptII"
     CDS             complement(1018..1812)
                     /gene="nptII"
                     /codon_start=1
                     /transl_table=11
                     /product="neomycin phosphotransferase"
                     /protein_id="ACJ66844.1"
                     /db_xref="GI:215434895"
                     /vntifkey=4
                     /ApEinfo_fwdcolor="#66ff66"
                     /ApEinfo_revcolor="#66ff66"
                     /ApEinfo_graphicformat="arrow_data {{0 1 2 0 0 -1} {} 0}
                     width 5 offset 0"
                     /label="neomycin\phosphotransferase"
     -10_signal      complement(1977..1985)
                     /ApEinfo_fwdcolor="#07e500"
                     /ApEinfo_revcolor="#07e500"
                     /ApEinfo_graphicformat="arrow_data {{0 1 2 0 0 -1} {} 0}
                     width 5 offset 0"
                     /label="-10 KanR (BPROM_pred)"
     -35_signal      complement(2003..2008)
                     /ApEinfo_fwdcolor="#07e500"
                     /ApEinfo_revcolor="#07e500"
                     /ApEinfo_graphicformat="arrow_data {{0 1 2 0 0 -1} {} 0}
                     width 5 offset 0"
                     /label="-35 KanR (BPROM_pred)"
     regulatory      2132..2163
                     /regulatory_class="terminator"
                     /note="TonB terminator"
                     /ApEinfo_fwdcolor="#ff4649"
                     /ApEinfo_revcolor="#ff4649"
                     /ApEinfo_graphicformat="arrow_data {{0 1 2 0 0 -1} {} 0}
                     width 5 offset 0"
                     /label="TonB terminator"
     promoter        2214..2241
                     /ApEinfo_fwdcolor="#346ee0"
                     /ApEinfo_revcolor="#1d43bd"
                     /ApEinfo_graphicformat="arrow_data {{0 1 2 0 0 -1} {} 0}
                     width 5 offset 0"
                     /label="tac promoter"
     misc_binding    2253..2276
                     /ApEinfo_fwdcolor="#6495ed"
                     /ApEinfo_revcolor="#6495ed"
                     /ApEinfo_graphicformat="arrow_data {{0 1 2 0 0 -1} {} 0}
                     width 5 offset 0"
                     /label="LacO"
     RBS             2277..2306
                     /locus_tag="/product="" /label=RBS region
                     /ApEinfo_fwdcolor=""#acdcff"
                     /ApEinfo_revcolor="#acdcff"
                     /ApEinfo_graphicformat="arrow_data {{0 1 2 0 0 -1} {} 0}
                     width 5 offset 0"
     CDS             2307..3701
                     /ApEinfo_fwdcolor="#acdcff"
                     /ApEinfo_revcolor="#acdcff"
                     /ApEinfo_graphicformat="arrow_data {{0 1 2 0 0 -1} {} 0}
                     width 5 offset 0"
                     /label="Ec_galP (Ppu opt)"
     terminator      complement(3708..3758)
                     /ApEinfo_fwdcolor="#9d1b1c"
                     /ApEinfo_revcolor="#9d1b1c"
                     /ApEinfo_graphicformat="arrow_data {{0 1 2 0 0 -1} {} 0}
                     width 5 offset 0"
                     /label="L3S1P13 Terminator"
     terminator      complement(3766..3810)
                     /ApEinfo_fwdcolor="#9d1b1c"
                     /ApEinfo_revcolor="#9d1b1c"
                     /ApEinfo_graphicformat="arrow_data {{0 1 2 0 0 -1} {} 0}
                     width 5 offset 0"
                     /label="ECK120010850"
     misc_recomb     3819..3876
                     /locus_tag="/product="" /label=BxB1 attP|misc_recomb
                     /ApEinfo_fwdcolor=""#06ff00"
                     /ApEinfo_revcolor="#06ff00"
                     /ApEinfo_graphicformat="arrow_data {{0 1 2 0 0 -1} {} 0}
                     width 5 offset 0"
                     /modified_by="gp0"
                     /label="attP bxb1"
     terminator      3883..3935
                     /ApEinfo_fwdcolor="#9d1b1c"
                     /ApEinfo_revcolor="#9d1b1c"
                     /ApEinfo_graphicformat="arrow_data {{0 1 2 0 0 -1} {} 0}
                     width 5 offset 0"
                     /label="ECK120033736"
ORIGIN      
        1 aaaaggatct aggtgaagat cctttttgat aatctcatga ccaaaatccc ttaacgtgag
       61 ttttcgttcc actgagcgtc agaccccgta gaaaagatca aaggatcttc ttgagatcct
      121 ttttttctgc gcgtaatctg ctgcttgcaa acaaaaaaac caccgctacc agcggtggtt
      181 tgtttgccgg atcaagagct accaactctt tttccgaagg taactggctt cagcagagcg
      241 cagataccaa atactgttct tctagtgtag ccgtagttag gccaccactt caagaactct
      301 gtagcaccgc ctacatacct cgctctgcta atcctgttac cagtggctgc tgccagtggc
      361 gataagtcgt gtcttaccgg gttggactca agacgatagt taccggataa ggcgcagcgg
      421 tcgggctgaa cggggggttc gtgcacacag cccagcttgg agcgaacgac ctacaccgaa
      481 ctgagatacc tacagcgtga gctatgagaa agcgccacgc ttcccgaagg gagaaaggcg
      541 gacaggtatc cggtaagcgg cagggtcgga acaggagagc gcacgaggga gcttccaggg
      601 ggaaacgcct ggtatcttta tagtcctgtc gggtttcgcc acctctgact tgagcgtcga
      661 tttttgtgat gctcgtcagg ggggcggagc ctatggaaaa acgccagcaa cgcggccttt
      721 ttacggttcc tggccttttg ctggcctttt gctcacatgt tctttcctgc gttatcccct
      781 gattctgtgg ataaccgtat taccgccttt gagtgagctg ataccgctcg ccgcagccga
      841 acgaccgagc gcagcgagtc agtgagcgag gaagcggaag agcgcccaat acgcaaaccg
      901 cctctgggag accagaaaca aaaaaaggcc gcgttagcgg ccttcaataa ttggacctgg
      961 ctcctaactg atttttaagg cgactgatga gtcgcctttt ttttgtctaa gaattcatca
     1021 gaagaactcg tcaagaaggc gatagaaggc gatgcgctgc gaatcgggag cggcgatacc
     1081 gtaaagcacg aggaagcggt cagcccattc gccgccaagc tcttcagcaa tatcacgggt
     1141 agccaacgct atgtcctgat agcggtccgc cacacccagc cggccacagt cgatgaatcc
     1201 agaaaagcgg ccattttcca ccatgatatt cggcaagcag gcatcgccat gggtcacgac
     1261 gagatcctcg ccgtcgggca tccgcgcctt gagcctggcg aacagttcgg ctggcgcgag
     1321 cccctgatgc tcttcgtcca gatcatcctg atcgacaaga ccggcttcca tccgagtacg
     1381 tgctcgctcg atgcgatgtt tcgcttggtg gtcgaatggg caggtagccg gatcaagcgt
     1441 atgcagccgc cgcattgcat cagccatgat ggatactttc tcggcaggag caaggtgaga
     1501 tgacaggaga tcctgccccg gcacttcgcc caatagcagc cagtcccttc ccgcttcagt
     1561 gacaacgtcg agcacagctg cgcaaggaac gcccgtcgtg gccagccacg atagccgcgc
     1621 tgcctcgtct tggagttcat tcagggcacc ggacaggtcg gtcttgacaa aaagaaccgg
     1681 gcgcccctgc gctgacagcc ggaacacggc ggcatcagag cagccgattg tctgttgtgc
     1741 ccagtcatag ccgaatagcc tctccaccca agcggccgga gaacctgcgt gcaatccatc
     1801 ttgttcaatc atgcgaaacg atcctcatcc tgtctcttga tcagatcttg atcccctgcg
     1861 ccatcagatc cttggcggca agaaagccat ccagtttact ttgcagggct tcccaacctt
     1921 accagagggc gccccagctg gcaattccgg ttcgcttgct gtccataaaa ccgcccagtc
     1981 tagctatcgc catgtaagcc cactgcaagc tacctgcttt ctctttgcgc ttgcgttttc
     2041 ccttgtccag atagcccagt agctgacatt catccgggac gtcgtgcccc aactggggta
     2101 acctttgagt tctctcagtt gggggatcga tagtcaaaag cctccggtcg gaggcttttg
     2161 actagcacct cggtaccact agtagtctct atggaggtca ggtatgatta ctattgacaa
     2221 ttaatcatcg gctcgtataa tgtgatcaga cctggaattg tgagcggata acaattctta
     2281 agattaactc acacaggaga tatcatatgc ctgacgccaa gaaacaaggt cgctcgaaca
     2341 aagcaatgac cttcttcgtg tgcttcctgg ccgccctggc cggtctgctg ttcggcctgg
     2401 acattggcgt gattgcgggc gccctcccgt tcattgccga cgagtttcag atcacctcgc
     2461 acacccagga gtgggtcgtg agcagcatga tgttcggcgc ggccgtgggg gccgtcggca
     2521 gcggttggct gagcttcaag ctgggccgca agaagagcct catgatcggt gcaatcctgt
     2581 tcgtcgccgg gagcttgttc tcggccgcgg ccccgaacgt cgaagtgctg atcctgagcc
     2641 gcgtcctgct gggcctcgcc gtgggcgtgg cctcgtacac cgcgcccctg tacttgtcgg
     2701 agatcgcccc ggaaaaaatc cgcggctcga tgatctccat gtaccaactg atgatcacca
     2761 ttggcatcct gggcgcctat ctgagcgaca ccgcgttctc gtacaccggc gcgtggcgtt
     2821 ggatgctggg cgtcatcatc atcccagcga tcctgctgct gattggcgtg ttcttcctgc
     2881 cggattcgcc gcgctggttt gccgccaagc gccgcttcgt ggacgccgag cgggtgctcc
     2941 tgcgcctgcg tgacaccagc gcggaagcca agcgggaact ggatgaaatt cgcgagtccc
     3001 tgcaggtgaa gcagagcggg tgggcgctgt tcaaagagaa ctcgaatttc cgccgcgccg
     3061 tgttcctggg cgtcctcctg caggtgatgc aacagttcac cggcatgaac gtgatcatgt
     3121 actatgcccc caagatcttc gagctggccg gttacacgaa caccaccgag cagatgtggg
     3181 gtacggtcat tgtgggcctg accaacgtgc tcgccacctt catcgccatt ggcctggtgg
     3241 accgctgggg gcgtaagccg accctgaccc tgggtttcct ggtcatggcc gccggcatgg
     3301 gcgtgctggg caccatgatg cacatcggca tccactcccc ctccgcccaa tacttcgcca
     3361 tcgccatgtt gctcatgttc atcgtcggct tcgccatgag cgcaggtccg ctgatctggg
     3421 tgctgtgtag cgagattcag ccgctcaagg gtcgcgattt cggtattacc tgtagcaccg
     3481 ccacgaactg gatcgccaac atgattgtcg gcgcgacctt cctcaccatg ctgaatacct
     3541 tgggcaacgc caataccttc tgggtgtacg ccgccctcaa cgtcctgttt atcttgctga
     3601 ccctgtggct cgtcccggaa accaagcatg tgagcctcga gcatattgag cgcaatctga
     3661 tgaagggccg caaactgcgc gaaatcggcg cccatgatta atctagagac gaacaataag
     3721 gcctccctaa cggggggcct tttttattga taacaaaaat ccacaaggaa aaattaaagg
     3781 ggagataaaa tccccccttt ttggttaact gcggccgcgt cgtggtttgt ctggtcaacc
     3841 accgcggtct cagtggtgta cggtacaaac cccgacgcta gcaacgcatg agaaagcccc
     3901 cggaagatca ccttccgggg gcttttttat tgcgctgcgg gtgccagggc gtgcccttgg
     3961 gctccccggg cgcgtactcc
//
